# Supplementary material for: Methylation deficiency disrupts biological rhythms from bacteria to humans
Source: Commun Biol. 2020 May 6;3:211. doi: 10.1038/s42003-020-0942-0 (PMC7203018; doi:10.1038/s42003-020-0942-0)
Supplement: Supplementary file 3 — Supplementary Data 1 [file 42003_2020_942_MOESM3_ESM.xlsx]

## Sheet: Fig 2a
	[Dznep]
Time in Culture (h)	CTL			100 nanoM			10 microM			1 microM			100 microM
0	391159	475852	435633	239696	258692	250409	238327	254339	247539	248073	271612	261091	463399	505546	486849
0.33	491200	502818	499494	235319	251607	244650	248226	241522	246073	250151	261019	256812	509412	517219	515836
0.67	503546	528149	518426	237588	258540	249274	248470	247045	248971	250756	269184	261219	529007	547270	540783
1	538995	565752	555135	246586	267723	258410	255967	255400	256936	258566	277569	269357	568283	581323	577631
1.33	569904	596952	586345	249588	271217	261674	260190	256364	259543	261230	279538	271685	593350	603411	601327
1.67	597178	620267	611766	253167	275311	265530	262246	258229	261513	262828	282050	273751	610311	611734	614032
2	609935	633632	624892	255876	277914	268199	263142	258547	262123	263697	282450	274388	612028	609855	613951
2.33	616764	639504	631274	257185	278785	269294	262153	257037	260867	262426	280460	272750	602595	599126	603819
2.67	618642	639422	632177	256955	277851	268710	259321	253669	257752	259705	276767	269527	590574	587187	591779
3	617021	636184	629735	255395	275713	266851	255296	249536	253653	256031	272249	265410	576743	575273	578842
3.33	613213	634540	626995	253087	272831	264243	250458	244689	248786	251880	267578	260977	566074	567120	569384
3.67	611644	632292	625077	250240	269706	261242	245523	240390	244146	248170	263145	256885	559949	563142	564308
4	609277	630839	623158	247439	266990	258470	241218	236935	240246	245232	259781	253719	558825	561882	563110
4.33	610617	631887	624358	245070	265066	256313	238158	234350	237410	243313	257770	251744	558470	566050	565026
4.67	612409	634203	626422	243237	263935	254823	235771	232787	235425	242711	257245	251177	562522	572954	570531
5	619874	640337	633256	242334	263872	254338	234594	232296	234587	243403	258170	251990	569298	580802	577880
5.33	624425	646883	638832	242308	264913	254848	234305	232687	234638	245170	260069	253832	578003	589843	586797
5.67	633807	655869	648062	243249	267116	256428	235101	234010	235703	247953	263163	256785	586811	597645	595143
6	646205	666880	659825	245293	270312	259061	236510	235744	237282	251507	267076	260537	595852	607912	604846
6.33	657897	679498	672040	247956	274362	262434	238390	237916	239318	255851	271788	265088	603945	618293	614129
6.67	671384	693663	685936	251390	278835	266408	240740	240544	241820	260575	277056	270109	613304	626200	622805
7	685430	709804	701105	255538	284181	271178	243506	243347	244618	265936	282683	275631	621516	633907	630804
7.33	703324	727432	718954	260190	290234	276558	246536	246628	247789	271701	288777	281590	630688	644075	640523
7.67	721734	747608	738344	265600	296782	282566	249458	249824	250864	277811	295224	287900	640330	652249	649475
8	739297	766920	756874	271287	303567	288834	252270	252967	253856	284333	301863	294513	647142	658259	655918
8.33	760012	786526	777135	277344	310855	295539	255228	256278	257006	291154	308898	301476	653609	666454	663286
8.67	780133	807091	797580	283950	318485	302693	258339	259747	260313	298045	316001	308508	659891	671856	669157
9	800726	829453	819164	291075	326738	310421	261188	263044	263401	305217	323321	315790	666701	678870	676104
9.33	824353	853929	843336	298610	335152	318435	264165	266298	266532	312269	330571	322977	672824	684920	682221
9.67	846403	874516	864761	306311	343843	326672	267019	269624	269638	319572	337868	330313	678253	689469	687235
10	864797	893520	883554	314030	352391	334846	270043	272820	272763	326923	345350	337767	680499	691742	689505
10.33	885338	913964	904149	322065	361017	343218	273047	276092	275917	334150	352645	345064	685559	693487	692925
10.67	903025	932923	922563	329870	369257	351281	275818	278989	278765	341117	359698	352109	688196	696263	695645
11	922373	951263	941502	337706	377390	359305	278378	281911	281520	347970	366737	359090	690318	698355	697762
11.33	939136	966030	957345	345388	385246	367113	281011	284730	284259	354492	373281	365655	690613	699738	698606
11.67	951389	979245	970143	352643	392575	374442	283552	287461	286909	360904	379698	372102	692595	699537	699501
12	963383	989079	981112	359668	399225	381313	285906	289882	289308	366725	385794	378090	691603	698920	698692
12.33	972358	1000955	991589	366371	405526	387848	288059	292055	291482	372072	391163	383475	692898	697706	698733
12.67	980322	1007390	998825	372288	411204	393674	290091	294084	293522	377014	396045	388412	692135	697588	698290
13	985729	1009310	1002507	378121	416597	399315	292013	296173	295538	381474	400520	392901	687983	694671	694738
13.33	985625	1011361	1003485	382957	421266	404092	293667	297824	297199	385621	404515	396993	687286	692125	693108
13.67	986985	1010928	1003951	387134	425178	408156	295209	299411	298771	389384	408091	400681	684044	686172	688488
14	982343	1010990	1001649	390686	428229	411474	296286	300628	299924	392411	411058	403693	680295	683616	685320
14.33	977851	1001136	994440	393517	430790	414184	297155	301423	300760	394782	413459	406091	674262	676249	678586
14.67	967851	993742	985700	395818	432511	416205	297858	302247	301527	396837	415498	408148	667762	672955	673665
15	959968	986818	978259	397513	433545	417576	298493	302764	302106	398429	416974	409690	664609	665115	668141
15.33	948896	972403	965452	398476	433750	418163	299134	302878	302486	399597	417872	410728	657227	658304	661009
15.67	933964	954212	948808	398948	433241	418144	299420	302830	302605	400146	418056	411096	649894	650391	653348
16	917592	939234	933055	398935	432003	417516	299567	302536	302531	400019	417659	410833	643209	642785	646166
16.33	898401	919343	913416	398243	430237	416281	299401	302039	302198	399571	417004	410278	632748	634132	636562
16.67	875123	896452	890216	396806	427698	414283	299218	301426	301798	398662	415709	409171	622307	624783	626617
17	856485	875749	870447	394617	424487	411569	298765	300774	301243	397175	413908	407519	616185	616855	619557
17.33	835629	852638	848354	391994	420856	408427	298012	299679	300314	395096	411679	405354	607455	608935	611190
17.67	809385	825992	821776	388894	416418	404639	296905	298428	299129	392556	408995	402729	597545	599312	601375
18	782580	798712	794599	385056	411232	400104	295911	296998	297911	389647	405899	399711	587590	589648	591516
18.33	757511	772582	768871	380514	405572	394978	294566	295409	296437	386413	402522	396389	577822	582352	582942
18.67	727929	745823	740560	375528	399372	389357	293469	293704	295029	382905	398685	392698	568603	572185	573200
19	700430	716640	712077	370029	392643	383212	291850	291943	293330	379121	394476	388682	560594	561150	563631
19.33	673467	687221	683745	364029	385399	376557	290291	289704	291422	374767	390069	384280	549213	551455	553040
19.67	642158	656987	652820	357589	377299	369251	288453	287522	289402	370178	385064	379459	538064	542225	542800
20	615349	626438	623997	350477	368984	361499	286486	285410	287352	365281	379916	374411	530722	533330	534640
20.33	584894	596398	593599	343043	360462	353481	284421	283063	285135	360223	374477	369136	520426	523054	524303
20.67	554581	564056	562115	335113	351318	344901	282348	280572	282842	354850	368558	363462	509197	511358	512783
21	523865	533704	531428	326704	341753	335869	279900	277994	280316	348913	362078	357222	499914	501173	503001
21.33	496832	505525	503684	318074	331653	326457	277434	275241	277694	342904	355478	350886	489384	491962	493081
21.67	468431	476641	474898	309027	321300	316709	274844	272322	274925	336697	348465	344243	480092	480876	482841
22	442578	447838	447434	299898	311050	306971	272148	269324	272064	330279	341546	337542	468538	471347	472247
22.33	413253	420275	418847	290449	300418	296880	269454	266193	269137	323520	333806	330256	458935	460599	462020
22.67	388323	393589	392910	280877	289644	286656	266350	262916	265931	316393	325837	322670	448217	448827	450719
23	363373	367766	367397	271346	278857	276447	263134	259517	262607	309250	317685	314984	436437	438363	439541
23.33	339437	343007	342928	261818	268090	266248	259886	256004	259209	302066	309617	307320	425787	427207	428584
23.67	316504	320162	319924	252261	257668	256209	256727	252356	255789	294696	301478	299527	417483	418400	419986
24	295559	299387	298960	242929	247507	246414	253337	248812	252304	287454	293142	291699	405597	408452	409014
24.33	276996	278689	279231	233535	237137	236482	249969	245067	248730	280019	284805	283774	394930	396296	397545
24.67	256338	260780	259851	224428	227196	226911	246348	241203	244969	272646	276823	276058	385925	385920	387806
25	240249	243308	242987	215589	217583	217638	242979	237471	241401	265361	269004	268468	375873	375328	377433
25.33	224657	226004	226457	207166	208381	208782	239310	233589	237606	258064	261290	260925	365466	366284	367659
25.67	209096	211616	211407	199007	199680	200310	235679	229824	233890	250869	253617	253454	354236	355610	356652
26	195390	198185	197771	191328	191317	192249	231928	226069	230118	243803	246042	246097	345044	345372	346888
26.33	183783	186574	186104	183968	183297	184520	228281	222185	226334	236781	238869	238964	334633	335665	336779
26.67	172704	176496	175473	177193	176082	177490	224757	218603	222763	230077	231788	232037	325649	325834	327325
27	164234	166835	166362	170687	169316	170821	221269	215028	219214	223512	224883	225268	315124	315148	316666
27.33	154562	158432	157279	164742	162926	164623	217769	211410	215637	217045	218099	218609	305608	305389	306980
27.67	146884	152123	150251	158922	157132	158787	214413	207822	212148	210848	211578	212219	296895	296286	298028
28	141695	146067	144600	153732	151751	153475	210971	204295	208646	204774	205406	206065	287288	288262	289168
28.33	136236	141875	139750	149004	146954	148688	207694	200646	205165	198936	199546	200187	279430	280324	281231
28.67	132877	137212	135719	144786	142808	144485	204412	197163	201766	193364	193727	194463	271501	271420	272772
29	129306	134951	132789	140994	139082	140708	201035	193510	198233	188098	188220	189049	263756	262901	264599
29.33	126173	131662	129562	137609	135893	137404	197791	190007	194843	182882	183287	183949	255177	254696	256165
29.67	124385	130921	128291	134679	133231	134594	194549	186487	191445	178170	178684	179269	247072	247333	248393
30	123137	130228	127315	132439	131000	132348	191330	183159	188155	173633	174503	174888	240478	240335	241563
30.33	123172	130984	127713	130716	129342	130649	188342	179948	185040	169661	170608	170935	234371	233862	235241
30.67	123641	132038	128478	129277	128173	129338	185280	177023	182032	165760	166782	167052	226880	227358	228209
31	125077	133167	129767	128407	127555	128590	182380	173988	179049	162266	163452	163623	219835	220075	221009
31.33	126437	135436	131591	127910	127375	128250	179518	171311	176266	158989	160499	160492	215206	213865	215562
31.67	129053	138408	134399	128084	127541	128421	176935	168609	173610	156126	157627	157610	209605	209181	210394
32	130710	141927	137000	128617	128234	129037	174490	166238	171190	153482	155184	155054	204251	204236	205219
32.33	134612	144501	140254	129604	129351	130094	172229	164051	168955	151295	152938	152827	198207	197693	198894
32.67	138543	150035	145010	130947	130821	131508	169987	161736	166665	149249	150971	150810	194454	193841	195073
33	143221	154387	149548	132761	132604	133315	168017	159641	164623	147761	149410	149278	189816	189039	190329
33.33	146634	160157	154162	134796	134616	135349	166045	157764	162689	146335	148117	147912	184694	185992	186224
33.67	151378	164931	158945	137228	137035	137787	164286	155996	160916	145131	147149	146820	181490	181350	182281
34	156079	170743	164228	139952	139854	140572	162477	154412	159211	144460	146501	146157	178166	178220	179038
34.33	161762	176788	170121	143072	142741	143591	160815	152761	157546	143982	145945	145638	174267	174524	175222
34.67	167233	182717	175849	146245	145957	146801	159246	151291	156019	143837	145777	145481	171383	172470	172740
35	173921	188954	182344	149670	149468	150286	157781	150066	154668	143853	145750	145475	168530	168872	169499
35.33	179553	194511	187967	153360	153356	154094	156358	148887	153360	144022	146155	145763	166970	167017	167783
35.67	184456	201258	193821	157335	157291	158069	155101	147858	152211	144517	146659	146265	164688	165065	165655
36	190013	207156	199577	161151	161349	162026	154066	146867	151193	145325	147232	146959	162837	164013	164196
36.33	195511	213014	205283	165077	165440	166054	153045	146062	150276	146115	148067	147776	160511	161640	161835
36.67	201363	217853	210656	168998	169704	170167	152264	145546	149624	147206	149213	148900	158284	159390	159585
37	204946	223778	215433	173114	173870	174329	151625	145039	149048	148348	150417	150079	157975	157968	158716
37.33	210023	227164	219686	177141	177978	178417	151040	144565	148516	149683	151828	151459	155833	157061	157184
37.67	214904	232202	224670	181126	181835	182357	150608	144113	148072	151086	153210	152858	155191	157401	157032
38	219590	235522	228693	184911	185719	186211	150474	144039	147967	152701	154865	154501	155865	156121	156727
38.33	222514	239703	232264	188814	189282	189963	150226	143917	147781	154392	156520	156183	154375	155793	155814
38.67	225087	243622	235526	192483	192822	193585	150345	143920	147843	156209	158152	157916	154844	155423	155863
39	228354	245262	237992	196201	196189	197145	150391	143924	147868	158063	159809	159680	153781	155783	155510
39.33	229513	247159	239527	199517	199328	200389	150400	143961	147891	159916	161436	161429	154108	155021	155292
39.67	230037	248889	240660	202693	202157	203407	150660	144100	148091	161900	163112	163268	153760	155362	155288
40	231372	248306	241038	205508	204852	206175	150945	144450	148410	164036	164882	165231	154223	155672	155677
40.33	231087	248310	240896	208195	207398	208805	151240	144676	148672	166079	166426	167033	154761	156647	156437
40.67	230603	248594	240796	210631	209618	211145	151633	144960	149012	168003	168292	168938	155817	156123	156704
41	230349	245373	239050	212816	211613	213245	151837	145268	149270	169934	170074	170804	155843	157759	157539
41.33	228403	244468	237617	214686	213236	215000	152179	145602	149609	171755	171850	172611	156575	159208	158635
41.67	225777	241204	234657	216313	214563	216485	152678	145941	150031	173678	173588	174451	157202	158902	158797
42	223572	239494	232690	217519	215564	217594	153105	146379	150465	175328	175154	176067	158079	160043	159811
42.33	220623	235335	229118	218528	216080	218360	153552	146690	150846	176829	176653	177574	159208	160476	160596
42.67	216802	231039	225040	219130	216165	218705	153716	147073	151121	178298	178153	179066	159120	161707	161170
43	212683	226520	220699	219444	216002	218781	154117	147483	151529	179622	179343	180329	160422	162491	162218
43.33	209481	221169	216401	219414	215323	218425	154537	147812	151905	180830	180534	181535	161093	163410	163017
43.67	202973	216048	210558	218964	214510	217790	154724	148186	152187	181978	181666	182681	161924	163905	163683
44	198245	209494	204888	218340	213371	216904	154914	148581	152481	182929	182783	183720	162084	164435	164030
44.33	192272	204058	199155	217389	211878	215676	155251	148929	152825	184013	183840	184796	163531	165622	165354
44.67	187443	198003	193686	216152	210051	214137	155339	149231	153021	184820	184494	185530	163478	166755	165896
45	181010	190756	186812	214563	207981	212298	155583	149521	153289	185600	185193	186273	164483	166965	166507
45.33	175297	184489	180792	212704	205603	210169	155700	149786	153481	186258	185660	186838	165432	167458	167232
45.67	168910	177333	173987	210699	202870	207788	155866	149999	153672	186848	186007	187309	165269	168085	167465
46	162625	170888	167590	208287	199832	205049	156115	150091	153843	187268	186119	187576	165184	169198	167981
46.33	156120	164921	161323	205713	196477	202070	156242	150120	153921	187546	186045	187679	165811	170071	168735
46.67	150269	158630	155221	202991	193026	198968	156176	150197	153927	187478	185863	187553	168102	170933	170319
47	143389	150909	147884	200032	189356	195637	156402	150508	154197	187377	185700	187421	167976	170317	169947
47.33	137710	144680	141900	196975	185310	192068	156565	150648	154349	187076	185272	187054	168574	170814	170497
47.67	131297	138358	135501	193756	181266	188418	156697	150703	154443	186651	184897	186652	168404	171953	170984
48	125646	131589	129260	190220	177231	184614	156622	150738	154423	186105	184411	186134	168903	171556	171035
48.33	120165	125006	123198	186824	172961	180761	156562	150919	154484	185524	183755	185512	167861	172017	170743
48.67	114193	120098	117731	183065	168550	176656	156494	151074	154527	184791	183129	184829	168800	171643	171027
49	109420	114309	112423	179372	164083	172556	156428	151112	154513	184105	182335	184086	169791	171645	171526
49.33	105175	108743	107493	175742	159764	168561	156174	150836	154247	183264	181437	183212	168910	171607	171064
49.67	100046	104094	102580	171986	155480	164521	155855	150559	153948	182410	180517	182320	169776	172433	171914
50	95344	99273	97795	168138	151083	160378	155421	150383	153641	181423	179287	181206	169204	172593	171707
50.33	90928	94938	93397	164366	146739	156300	155128	150211	153407	180330	177965	179993	168932	171860	171202
50.67	86442	91156	89242	160478	142436	152184	154701	149763	152968	179161	176713	178776	168493	171667	170885
51	83508	86955	85657	156578	138395	148193	154209	149307	152491	177844	175246	177377	169334	171035	170990
51.33	80226	83913	82479	152585	134302	144130	153716	148753	151965	176270	173730	175825	168453	171620	170841
51.67	77521	81223	79768	148639	130094	140033	153159	148295	151455	174745	172089	174234	168798	172238	171325
52	74334	77917	76506	144756	126015	136032	152625	147704	150890	172995	170112	172361	167338	170237	169586
52.33	72061	75113	73954	140956	121943	132076	151957	147084	150243	171230	168292	170559	166268	169201	168527
52.67	69988	73184	71943	137276	118119	128305	151205	146431	149537	169486	166369	168717	166846	169194	168814
53	68146	71137	69989	133601	114420	124600	150389	145794	148806	167393	164229	166590	165915	169057	168278
53.33	67099	69714	68748	130174	110807	121062	149636	144976	148017	165219	162008	164381	165448	167825	167424
53.67	65458	68383	67255	126839	107358	117653	148753	144186	147176	163287	159798	162300	164684	166885	166568
54	64573	66868	66049	123576	104134	114394	147849	143225	146239	161113	157659	160132	163355	166348	165630
54.33	63787	66423	65430	120464	101228	111370	146936	142404	145368	159020	155665	158079	162773	165321	164822
54.67	62880	65943	64733	117440	98540	108499	146056	141461	144452	156844	153431	155863	163194	164810	164776
55	62874	66197	64858	114554	95856	105701	144984	140426	143393	154573	151224	153612	162421	163643	163801
55.33	62628	65954	64612	112008	93502	103238	143994	139466	142413	152359	148999	151382	160837	162973	162669
55.67	63135	66238	65009	109598	91294	100918	142886	138494	141368	150172	146922	149239	160565	162256	162172
56	63513	67090	65628	107282	89372	98788	141679	137457	140240	147846	144753	146980	158703	160872	160541
56.33	64215	68010	66443	105209	87577	96844	140590	136527	139226	145683	142589	144806	158494	160048	160022
56.67	65337	69133	67571	103386	85789	95030	139330	135493	138073	143365	140473	142578	157098	158015	158299
57	66227	70221	68565	101806	84428	93552	137967	134333	136805	141360	138501	140580	156496	157324	157649
57.33	67923	71694	70157	100276	83241	92187	136698	133069	135532	139270	136531	138540	154732	155583	155888
57.67	68945	73063	71359	98766	82019	90814	135345	131819	134224	137275	134745	136640	153675	154389	154756
58	71001	75024	73377	97617	81073	89761	134016	130628	132958	135412	132903	134778	152885	154113	154221
58.33	72417	75810	74484	96684	80345	88927	132726	129580	131783	133527	131270	133010	150687	152925	152519
58.67	74450	79085	77151	95892	79913	88312	131361	128357	130483	131847	129615	131334	149737	150128	150636
59	75972	81495	79127	95196	79714	87862	130083	127112	129215	130192	128070	129726	149542	149867	150407
59.33	78207	82926	80969	94627	79580	87509	128912	126001	128068	128443	126625	128121	147454	148299	148570
59.67	80404	85533	83383	94369	79538	87358	127730	124944	126943	126847	125362	126685	145499	147119	146995
60	82694	87667	85606	94215	79804	87414	126600	123899	125850	125390	124014	125275	144864	146460	146345
60.33	85184	90034	88047	94140	80201	87576	125386	122894	124735	124003	122787	123961	143742	144357	144724
60.67	87479	93604	90994	94287	80608	87854	124238	121716	123566	122790	121702	122807	141968	142482	142890
61	90835	96364	94067	94347	81146	88155	123099	120681	122474	121548	120707	121683	140923	140866	141553
61.33	92773	100241	96989	94665	81828	88657	121906	119603	121333	120528	119780	120704	138864	139817	139992
61.67	95258	101949	99096	95022	82506	89177	120663	118541	120175	119576	118973	119820	138540	138245	139039
62	97268	104952	101615	95511	83386	89865	119471	117583	119094	118863	118274	119111	138285	138116	138846
62.33	100291	108061	104696	96162	84289	90646	118440	116553	118058	118130	117726	118467	136107	135838	136607
62.67	102957	110040	107030	96933	85236	91509	117527	115513	117077	117646	117306	118013	134276	134897	135214
63	105694	113846	110318	97731	86297	92444	116553	114448	116053	117289	116852	117605	133645	133854	134373
63.33	108476	115942	112770	98719	87433	93511	115541	113463	115049	116809	116707	117291	132441	132772	133224
63.67	110355	118488	114993	99655	88597	94566	114611	112610	114153	116570	116468	117051	131274	131030	131762
64	113172	121690	118018	100721	89837	95725	113795	111746	113309	116490	116457	117005	130877	130652	131373
64.33	115070	123635	119949	101777	91106	96893	112977	110831	112438	116384	116560	117004	130036	130023	130634
64.67	116986	125660	121929	102817	92337	98034	112069	109874	111501	116374	116808	117123	127653	128360	128601
65	119240	127112	123791	103788	93475	99094	111191	109028	110635	116404	117177	117324	126594	127063	127417
65.33	120687	129813	125876	104728	94640	100152	110338	108118	109749	116516	117563	117574	126513	126896	127292
65.67	121473	131094	126914	105682	95789	101209	109597	107226	108928	116970	117968	118006	125176	126464	126403
66	124205	132973	129231	106737	96772	102233	108856	106289	108085	117262	118681	118511	125164	125082	125703
66.33	125707	133191	130096	107634	97759	103179	108004	105479	107250	117718	119313	119058	123558	124096	124400
66.67	125232	135308	130921	108596	98537	104054	107260	104645	106457	118335	120077	119752	123173	123120	123717
67	126225	135698	131616	109520	99245	104874	106342	103873	105608	119143	120861	120552	122345	122591	123035
67.33	126833	136458	132303	110354	99980	105662	105445	103081	104759	119956	121645	121354	122142	122018	122645
67.67	127646	137336	133153	111040	100531	106284	104694	102362	104020	120894	122675	122343	121221	121950	122148
68	127882	138043	133627	111702	100980	106842	103791	101660	103214	121687	123613	123213	120619	121268	121503
68.33	126910	137085	132657	112208	101376	107295	102929	100881	102389	122586	124609	124165	120101	120898	121056
68.67	127021	136130	132233	112544	101613	107583	102239	100018	101609	123571	125729	125223	119959	119244	120154
69	126105	136335	131876	112700	101614	107662	101308	99266	100763	124520	126685	126180	118438	119280	119408
69.33	126006	135486	131399	112783	101771	107783	100531	98491	99983	125301	127686	127075	118224	119721	119522
69.67	124492	134621	130204	112688	101584	107641	99663	97711	99155	126153	128649	127988	117799	118314	118601
70	123890	134502	129841	112636	101469	107557	98831	97001	98380	127002	129788	128986	117383	118283	118376
70.33	122285	133228	128395	112452	101128	107293	98030	96218	97584	128108	131004	130153	116325	118499	117953
70.67	120879	130155	126144	111980	100759	106871	97185	95543	96820	129303	132102	131306	116668	118217	117984
71	120015	129751	125507	111496	100124	106309	96302	94965	96086	130233	133287	132368	116191	117612	117440
71.33	118034	127074	123166	111011	99599	105801	95607	94370	95438	131380	134556	133582	115456	117284	116906
71.67	115642	125444	121145	110331	98783	105049	95051	93725	94834	132633	135778	134826	115081	117075	116613
72	113868	122723	118886	109639	98024	104320	94482	93101	94235	133798	137037	136044	114926	116330	116160
72.33	111750	120361	116635	108806	97069	103422	93846	92505	93616	134967	138185	137208	115371	117247	116845
72.67	110154	118664	114981	107817	96084	102430	93320	91905	93050	136011	139326	138306	115826	117042	116970
73	107970	116928	113011	106916	94828	101346	92766	91518	92577	137033	140536	139428	115818	117023	116957
73.33	105827	114712	110820	105916	93710	100282	92290	90931	92043	138315	141632	140623	114283	117147	116248
73.67	104020	111906	108502	104790	92497	99106	91691	90313	91432	139310	142664	141641	115941	116779	116896
74	101172	109532	105878	103745	91123	97891	91011	89756	90810	140414	143661	142697	114646	116650	116181
74.33	99280	107569	103941	102603	89806	96655	90463	89246	90278	141564	144918	143907	115016	117078	116582
74.67	97127	104965	101551	101196	88281	95182	89778	88710	89665	142654	146013	145005	114510	117480	116529
75	94882	102396	99132	99904	86801	93789	89195	88294	89163	143665	147093	146055	114209	117715	116496
75.33	93003	100555	97262	98538	85313	92355	88767	87737	88668	144637	148165	147083	115588	118349	117508
75.67	90768	98237	94975	97108	83838	90895	88176	87187	88094	145603	149208	148092	114998	117117	116592
76	88794	96239	92979	95640	82322	89395	87666	86723	87605	146522	150101	149003	115412	118429	117459
76.33	86825	94458	91094	93992	80842	87824	87170	86376	87181	147321	151079	149896	115234	117720	117014
76.67	85488	92137	89256	92342	79194	86166	86621	85862	86647	148073	151833	150652	115418	118551	117524
77	83555	90949	87688	90799	77755	84668	86160	85346	86156	148530	152525	151230	115984	118592	117829
77.33	82172	88741	85883	89126	76105	82998	85571	84798	85585	149253	153102	151883	115675	118929	117843
77.67	79795	87406	84018	87405	74524	81339	84966	84164	84962	149821	153600	152419	116045	118163	117644
78	78629	85282	82365	85821	72930	79742	84437	83635	84431	150060	153912	152695	115609	118643	117666
78.33	77459	83797	81031	84097	71245	78029	83880	83073	83868	150254	154409	153043	116284	119626	118499
78.67	76589	82513	79948	82463	69576	76369	83355	82475	83304	150480	154722	153314	116269	119572	118464
79	74715	81732	78614	80858	68052	74797	82821	81942	82768	150561	154980	153484	115970	120522	118792
79.33	73677	80523	77485	79244	66401	73156	82277	81451	82248	150841	155209	153740	116277	119881	118624
79.67	73243	79953	76980	77660	64920	71616	81834	80947	81772	150896	155305	153816	116874	120139	119053
80	72613	79478	76425	76120	63472	70114	81283	80520	81281	150966	155526	153962	116312	121224	119316
80.33	72095	78685	75766	74601	61971	68597	80724	80012	80744	150997	155598	154013	116783	121020	119450
80.67	71553	77725	75012	73260	60719	67294	80247	79450	80222	150888	155466	153892	117712	121131	119973
81	71833	77910	75245	71848	59577	66011	79747	78951	79720	150768	155380	153789	117721	121592	120209
81.33	71784	78013	75272	70556	58369	64754	79213	78460	79205	150584	155172	153592	117332	121387	119911
81.67	71939	77817	75252	69384	57358	63657	78752	77855	78670	150389	154919	153367	117599	121921	120313
82	71770	78283	75401	68198	56407	62584	78174	77327	78114	149944	154733	153050	117271	122482	120430
82.33	72701	78597	76027	67105	55582	61620	77658	76745	77562	149479	154318	152607	117435	121658	120099
82.67	72480	79284	76261	66068	54829	60720	77198	76289	77102	148999	154047	152230	117773	121888	120384
83	73053	80015	76916	65113	54110	59879	76648	75846	76603	148479	153500	151694	117295	121136	119766
83.33	74019	80298	77544	64261	53460	59124	76085	75320	76056	148020	152978	151201	117683	121390	120088
83.67	74965	81391	78568	63381	52914	58408	75529	74797	75513	147398	152400	150598	117315	120738	119576
84	75283	82607	79339	62590	52377	57740	74880	74402	74989	146715	151654	149880	117942	120763	119904
84.33	76735	83274	80404	61830	51883	57110	74289	73882	74430	146264	150837	149243	117759	121201	120032
84.67	78396	85231	82222	61174	51515	56596	73732	73401	73909	145518	150006	148450	118206	121040	120175
85	79476	86402	83353	60582	51215	56147	73097	72824	73300	144875	149099	147671	118031	121109	120122
85.33	80938	87311	84545	60003	50871	55684	72487	72281	72720	144235	148465	147031	117261	120936	119648
85.67	81776	89023	85826	59518	50725	55367	71848	71643	72079	143403	147691	146224	117649	120084	119415
86	83451	90526	87423	59177	50621	55143	71303	71076	71520	142645	146764	145378	117305	120691	119547
86.33	84334	91967	88591	58858	50638	54991	70774	70543	70986	141935	145923	144598	117047	120044	119093
86.67	85785	94528	90607	58714	50716	54958	70250	69980	70440	141046	145124	143750	117040	119851	118992
87	88281	95609	92404	58524	50711	54860	69521	69300	69732	140143	144134	142799	116144	120281	118758
87.33	88494	97203	93312	58429	50840	54877	68897	68694	69114	139226	143263	141900	115767	119132	117991
87.67	90609	98698	95126	58340	51132	54979	68227	67952	68404	138433	142333	141034	115851	118930	117932
88	92651	100609	97113	58435	51263	55093	67598	67448	67835	137636	141334	140132	115342	118384	117402
88.33	94014	102414	98705	58448	51532	55234	66952	66800	67185	136807	140565	139329	114859	118540	117237
88.67	95827	104574	100701	58599	51783	55436	66259	66071	66470	135823	139696	138398	114882	117981	116968
89	97599	106460	102539	58758	52132	55692	65548	65437	65794	134918	138852	137519	114379	117237	116341
89.33	98328	107769	103563	59019	52630	56073	65009	64798	65203	134370	138078	136855	113795	116780	115818
89.67	100750	109827	105814	59243	53150	56447	64370	64204	64583	133537	137249	136019	112692	115742	114742
90	101913	110835	106905	59641	53650	56898	63824	63690	64050	132788	136395	135214	112139	115909	114548
90.33	103535	113473	109046	59936	54289	57368	63259	62945	63392	132003	135554	134397	112431	115388	114433
90.67	105206	114528	110416	60366	54882	57882	62571	62302	62723	131282	134635	133573	112432	114924	114201
91	106490	115663	111631	60709	55601	58415	61963	61705	62118	130630	133841	132846	111568	114658	113633
91.33	107563	117280	112983	61130	56317	58987	61244	61006	61405	129869	133038	132060	110809	113698	112769
91.67	108265	118806	114103	61558	56989	59539	60536	60392	60741	128963	132251	131210	109674	112537	111615
92	109464	119959	115285	62012	57671	60110	59854	59691	60046	128331	131483	130506	109231	111124	110683
92.33	110271	120015	115718	62390	58381	60657	59162	59006	59354	127710	130746	129824	109046	110521	110287
92.67	111572	121610	117173	62883	58990	61211	58387	58447	58684	126948	130156	129144	107627	110401	109513
93	112511	122597	118141	63331	59725	61805	57689	57791	58003	126223	129442	128421	107948	109307	109125
93.33	113410	123407	119000	63791	60290	62320	56965	57103	57294	125675	128733	127790	106352	108610	107973
93.67	113328	123008	118758	64260	60949	62887	56370	56508	56696	125229	128026	127210	105559	107389	106961
94	113500	123872	119279	64616	61577	63381	55675	55850	56016	124745	127417	126661	104965	107038	106486
94.33	114157	124614	119982	65006	62182	63881	55016	55278	55397	124239	126721	126057	104108	106394	105732
94.67	115045	124463	120352	65515	62767	64431	54313	54645	54726	123728	126115	125496	103327	105322	104800
95	114760	123872	119912	65866	63359	64905	53603	53978	54034	123550	125542	125118	102210	104341	103746
95.33	114206	123041	119216	66208	63902	65350	52976	53364	53410	123253	125101	124747	101378	102661	102484
95.67	114201	123052	119219	66563	64418	65787	52281	52774	52765	122996	124639	124386	100186	101994	101550
96	114365	122813	119181	66861	64802	66130	51594	52099	52080	122639	124248	124010	99698	101010	100810
96.33	113926	122543	118825	67219	65255	66538	50986	51508	51478	122481	123882	123747	99092	100608	100304
96.67	112984	121701	117929	67537	65655	66898	50375	50863	50847	122328	123569	123513	98095	98983	98986
97	111753	120265	116589	67614	66013	67117	49797	50288	50267	122038	123291	123227	97365	97524	97886
97.33	111737	119916	116405	67754	66385	67374	49225	49611	49640	121675	122838	122817	95679	97133	96842
97.67	110209	118773	115063	67785	66503	67449	48606	49029	49036	121574	122505	122599	94845	95428	95566
98	108983	117842	113979	67858	66746	67608	48071	48421	48462	121368	122200	122342	94285	94401	94769
98.33	107770	116349	112619	67840	66891	67672	47451	47775	47826	121340	121934	122195	92691	93258	93394
98.67	106971	115418	111750	67827	66932	67686	46861	47121	47200	121096	121643	121926	91490	92132	92224
99	105107	113916	110059	67777	66912	67651	46176	46463	46526	120900	121281	121645	90242	91120	91089
99.33	104414	112693	109096	67750	66803	67582	45529	45782	45858	120920	120842	121435	89201	89967	89986
99.67	102917	110815	107400	67612	66668	67445	44937	45229	45283	120711	120570	121193	88243	89256	89148
100	101993	109800	106425	67516	66623	67374	44308	44546	44624	120493	120206	120901	87337	88093	88108
100.33	99487	107940	104232	67246	66434	67144	43735	43939	44031	120312	119945	120679	86572	86882	87115
100.67	98409	106864	103149	67023	66210	66919	43170	43403	43477	120117	119613	120414	85375	85372	85755
101	96568	104726	101150	66625	65880	66553	42566	42877	42910	120171	119224	120245	84196	84581	84765
101.33	95383	102672	99522	66301	65511	66205	42037	42350	42379	120116	119034	120122	83501	82875	83558
101.67	93502	101772	98125	65840	65160	65797	41441	41840	41823	120038	118859	119995	82151	82029	82455
102	92627	99425	96506	65473	64712	65387	40825	41264	41224	120151	118628	119936	80436	80912	81032
102.33	91397	98138	95241	64987	64238	64905	40225	40713	40646	120070	118447	119804	79805	80627	80571
102.67	90013	96751	93848	64559	63756	64448	39581	40156	40042	120023	118089	119601	79446	78881	79514
103	87712	94731	91677	64062	63123	63880	39063	39632	39519	119919	117852	119429	77794	77945	78213
103.33	87036	93430	90684	63657	62679	63453	38558	39083	38989	119777	117713	119288	77217	76650	77272
103.67	85122	92573	89291	63017	62173	62877	37989	38559	38440	119688	117460	119116	76443	75209	76159
104	84026	91033	87967	62539	61614	62356	37509	38061	37948	119534	117319	118968	75816	74534	75505
104.33	83091	88995	86473	62024	61069	61824	37095	37623	37520	119479	117180	118871	74128	74055	74416
104.67	81234	88012	85046	61524	60447	61260	36689	37224	37116	119401	116905	118693	72861	72375	72935
105	80804	86829	84235	60952	59717	60606	36296	36722	36666	119266	116796	118571	71656	71405	71842
105.33	79520	85399	82871	60358	59153	60024	35799	36216	36162	119032	116518	118313	71223	70952	71397
105.67	78280	84297	81694	59736	58421	59343	35282	35662	35624	118757	116214	118022	69900	69726	70116
106	77065	83319	80592	59201	57724	58724	34872	35134	35153	118563	115972	117803	69697	68832	69565
106.33	76863	82741	80201	58603	57109	58115	34425	34637	34678	118351	115558	117489	68507	67664	68380
106.67	75150	81299	78615	57990	56501	57501	33994	34155	34219	118033	115176	117137	67545	66898	67512
107	75138	80643	78279	57426	55941	56936	33571	33687	33772	117859	114856	116889	67159	65934	66834
107.33	74189	79785	77371	56906	55440	56423	33174	33285	33370	117669	114560	116645	65664	65112	65669
107.67	73644	79877	77144	56402	54856	55877	32800	32901	32989	117558	114210	116413	64265	63810	64312
108	73368	79050	76590	55888	54326	55352	32445	32559	32639	117359	113863	116139	63796	63326	63833
108.33	73024	79328	76556	55438	53829	54876	32030	32263	32282	117010	113514	115788	62857	62433	62913
108.67	72712	78801	76135	54870	53295	54322	31649	31839	31877	116539	113098	115342	62341	61713	62291
109	71732	78174	75327	54328	52732	53767	31215	31394	31436	116094	112632	114884	61196	60890	61303
109.33	72350	78174	75638	53811	52212	53246	30770	31001	31014	115576	112187	114400	60722	60372	60804
109.67	72486	78384	75812	53268	51799	52766	30347	30661	30631	115099	111525	113828	59729	59297	59765
110	71676	78272	75348	52784	51418	52331	29931	30309	30245	114424	110936	113193	58780	58389	58832
110.33	71926	78097	75386	52239	51040	51867	29530	29934	29855	113902	110337	112630	57827	57689	58001
110.67	72618	78136	75753	51728	50693	51436	29156	29496	29447	113312	109576	111951	57054	56976	57254
111	72216	78483	75726	51402	50358	51104	28777	29270	29143	112821	108828	111328	56857	56428	56880
111.33	71953	78677	75691	51042	50070	50778	28474	29003	28857	112175	108062	110619	56028	55410	55952
111.67	72526	78365	75822	50639	49843	50462	28169	28626	28514	111470	107288	109875	54951	54866	55137
112	72855	78770	76191	50345	49578	50181	27822	28278	28165	110611	106556	109076	54829	54124	54703
112.33	73274	79582	76810	50090	49381	49954	27456	27889	27785	110006	105775	108379	54034	53658	54070
112.67	73995	79282	77021	49872	49337	49822	27179	27619	27510	109195	104898	107531	53579	52234	53125
113	73620	80126	77257	49663	49233	49665	26884	27331	27218	108375	103978	106657	52157	51849	52217
113.33	74566	80440	77890	49486	49191	49555	26582	26958	26878	107576	103133	105831	51654	50885	51480
113.67	74987	81224	78496	49304	49134	49435	26247	26585	26523	106842	102233	105010	51132	50837	51194
114	74789	81433	78501	49194	49190	49407	25925	26280	26208	105938	101407	104140	50128	50191	50365
114.33	75844	82317	79475	49067	49312	49405	25594	25917	25859	105141	100459	103264	49811	49452	49834
114.67	75991	82355	79568	49032	49398	49431	25327	25594	25562	104275	99444	102318	49262	49028	49345
115	76578	82238	79805	49027	49450	49454	24992	25176	25184	103361	98500	101385	48502	48345	48620
115.33	76695	83436	80465	49001	49674	49554	24686	24828	24855	102553	97685	100569	48075	47412	47937
115.67	77768	84121	81349	49086	49941	49731	24403	24568	24582	101623	96846	99680	47501	46661	47271
116	77885	84266	81480	49183	50318	49969	24149	24275	24308	100608	95951	98720	46760	46236	46685
116.33	78621	84481	81958	49351	50602	50196	23926	23989	24052	99817	94893	97791	45988	45416	45885
116.67	78654	84705	82087	49593	50907	50471	23716	23710	23806	98878	93944	96843	45726	45188	45639
117	79312	85201	82667	49710	51339	50747	23471	23456	23555	97834	93062	95875	44960	44792	45055
117.33	79406	85144	82686	49912	51672	51015	23154	23207	23271	96758	92073	94837	44288	43817	44227
117.67	80252	85932	83507	50189	51984	51311	22923	22926	23014	95816	90924	93786	43998	43094	43718
118	80058	86509	83699	50376	52359	51594	22688	22653	22758	94835	89929	92793	43761	43273	43689
118.33	80875	85867	83787	50587	52754	51898	22432	22393	22499	93819	88885	91758	42897	42280	42756
118.67	80900	86686	84211	50867	53137	52232	22172	22159	22251	92863	87873	90769	42001	42217	42274
119	81021	86506	84182	51146	53551	52580	21939	21904	22006	91847	86793	89716	42397	41440	42082
119.33	80940	86862	84320	51430	53844	52870	21717	21671	21777	90799	85757	88669	41591	40714	41313
119.67	80766	87235	84420	51806	54304	53290	21610	21458	21616	89865	84733	87685	40663	40360	40668
120	81373	86400	84305	52111	54769	53677	21425	21192	21390	88756	83772	86645	40320	40097	40364

## Sheet: Fig 2b
	[Dznep]
Time in Culture (h)	CTL			100 nanoM			1 microM			10 microM			100 microM
0	321261	459100	392088	600035	568624	587198	539639	604423	574860	519965	613309	569409	399142	463486	433428
0.33	449168	446313	449936	533017	542494	540391	546617	540541	546265	573636	552789	565967	453642	427079	442520
0.67	407710	414750	413243	485340	486120	488105	487658	491140	491814	505793	499587	505142	415218	403369	411297
1	393263	423381	410320	473677	469003	473643	466117	482839	476819	473637	486979	482648	410986	413182	414102
1.33	406498	419874	415208	445571	444242	447078	445554	456529	453265	456068	458368	459443	413803	407391	412607
1.67	402899	419993	413460	427701	423561	427706	424161	440219	434319	430973	439062	437131	410588	409013	411807
2	406882	426560	418761	417792	412152	416993	412131	432448	424369	416465	428650	424609	415012	416207	417645
2.33	415022	436177	427684	413883	407215	412548	406962	430973	421031	409159	425034	419120	423280	426964	427205
2.67	424825	447234	438166	414782	407183	412984	407245	434629	423010	407989	427141	419591	434372	439913	439286
3	434946	458245	448785	418883	411293	417110	411727	442127	429030	411812	433303	424609	446952	453806	452588
3.33	443937	467835	458122	424036	417344	422740	418954	451914	437580	418907	442295	432693	459943	467550	466023
3.67	451465	475739	465877	429358	424131	428825	427641	461925	446975	427737	452393	442204	472582	480304	478783
4	456973	480925	471250	432961	430070	433620	435944	471256	455837	436797	461932	451550	483976	491099	489933
4.33	459846	483031	473752	434427	433608	436134	443213	478465	463112	444838	469970	459630	493047	499198	498561
4.67	459677	482142	473221	433065	434560	435928	447346	482740	467337	450917	475281	465353	499659	504585	504590
5	456195	477957	469368	428593	432402	432596	448710	483712	468511	454137	477512	468092	502881	506307	507074
5.33	450118	471151	462894	421278	426913	426162	447153	481387	466560	454324	476497	467676	503217	504926	506549
5.67	441717	461731	453939	411704	418970	417360	442654	475594	461388	451509	472104	464054	500484	500396	502900
6	431000	450072	442695	399896	408748	406290	434957	467257	453331	445606	464816	457426	494560	493058	496236
6.33	418754	436974	429960	387046	396792	393825	425533	456700	443291	437559	455383	448642	486239	483407	487205
6.67	405046	422798	415948	372830	383698	380102	414228	444489	431474	427843	444044	438062	475903	472328	476444
7	390584	407983	401236	357793	369455	365389	401866	430752	418359	416608	431555	426140	464131	459446	464055
7.33	375573	392358	385842	342496	354560	350217	388211	416369	404270	404232	417867	413043	451423	445619	450721
7.67	360046	376004	369822	327035	339458	334859	373928	401202	389471	391290	403682	399412	437564	431088	436455
8	344204	359594	353615	311707	323910	319344	359289	386001	374477	377675	389437	385412	422861	415973	421472
8.33	328406	342977	337326	296509	308221	303823	344551	370692	359378	364011	374964	371273	407940	400661	406280
8.67	312318	326480	320952	281378	292644	288393	329744	355120	344113	350087	360208	356862	392827	385336	390984
9	296305	309792	304520	266425	277347	273192	314831	339690	328865	336046	345614	342473	377725	369713	375545
9.33	280321	292893	287997	251884	262280	258314	300073	324435	313784	322175	330776	328046	362064	354274	359917
9.67	264603	276313	271767	237628	247562	243754	285730	309310	298976	308540	316083	313812	346444	339079	344433
10	248842	259873	255586	223822	233113	229556	271523	294537	284414	294716	301386	299480	330695	323840	328861
10.33	233379	243534	239605	210049	219007	215547	257553	279842	270009	281369	286747	285417	315525	308869	313715
10.67	218161	227717	224010	196757	205329	201995	243995	265433	255956	267959	272506	271522	300523	294164	298788
11	203325	212126	208721	183963	192076	188906	230743	251498	242295	254811	258685	257970	285486	279472	283849
11.33	188922	197016	193890	171674	179115	176218	217810	237724	228874	241899	245013	244612	270608	265328	269265
11.67	175035	182311	179523	159782	166748	164028	205236	224419	215870	229014	231771	231483	256318	251428	255100
12	161594	168177	165666	148251	154728	152193	192974	211288	203110	216378	218794	218612	242147	237726	241094
12.33	148697	154737	152432	137127	143314	140868	180964	198439	190619	204101	206292	206161	228582	224359	227560
12.67	136498	141746	139774	126803	132445	130219	169474	186210	178700	192033	194142	193991	215121	211365	214267
13	124800	129548	127766	116976	122136	120100	158395	174172	167083	180482	182247	182210	202033	198688	201320
13.33	113755	118035	116431	107525	112534	110526	147710	162497	155848	169301	170880	170879	189507	186695	188999
13.67	103477	107249	105846	98911	103507	101662	137586	151506	145237	158467	159972	159954	177640	174939	177128
14	93907	97285	96030	90933	95067	93412	127893	140951	135063	148240	149578	149592	166179	163717	165730
14.33	84930	87958	86833	83600	87339	85843	118741	131075	125501	138582	139644	139747	155365	153042	154932
14.67	76669	79476	78419	76875	80075	78814	110283	121890	116635	129319	130211	130352	144812	143026	144596
15	69136	71862	70808	70894	73636	72573	102501	113228	108372	120691	121477	121628	134863	133442	134781
15.33	62439	64973	63981	65484	67977	67011	95232	105254	100713	112604	113283	113447	125606	124464	125618
15.67	56548	58860	57949	60886	62814	62106	88667	97997	93767	105106	105670	105853	116937	115949	116983
16	51345	53461	52622	56772	58467	57854	82627	91336	87385	98242	98629	98866	108679	107939	108808
16.33	46731	48816	47969	53270	54782	54243	77305	85298	81677	91978	92245	92511	101109	100565	101299
16.67	42850	44894	44048	50284	51581	51134	72536	79871	76553	86078	86544	86681	94090	93728	94336
17	39698	41495	40756	47858	49104	48670	68314	75008	71988	80942	81420	81525	87869	87334	87997
17.33	37016	38833	38071	45957	47126	46721	64567	70750	67965	76276	76776	76847	82194	81579	82253
17.67	34883	36676	35915	44653	45621	45309	61401	67041	64511	72227	72759	72794	77052	76392	77063
18	33308	35055	34309	43831	44724	44445	58644	63843	61518	68734	69199	69250	72382	71776	72397
18.33	32273	34060	33289	43477	44290	44049	56485	61272	59141	65659	66248	66222	68315	67728	68319
18.67	31712	33599	32775	43589	44333	44127	54851	59242	57300	63036	63832	63690	64760	64263	64792
19	31745	33663	32824	44293	45010	44821	53796	57721	56006	61048	61892	61716	61723	61310	61782
19.33	32191	34324	33380	45627	46258	46119	53181	56765	55216	59484	60433	60197	59159	58901	59283
19.67	33194	35445	34448	47424	47970	47882	53031	56293	54904	58437	59549	59226	57094	57040	57310
20	34719	37201	36096	49762	50273	50214	53380	56428	55147	57913	59089	58732	55512	55686	55834
20.33	36883	39619	38399	52629	53206	53129	54340	57162	55998	57841	59194	58749	54518	54796	54888
20.67	39649	42710	41342	56199	56817	56737	55798	58378	57342	58377	59836	59341	53975	54528	54480
21	43069	46452	44941	60443	60942	60942	57786	60021	59167	59473	60960	60456	54024	54668	54575
21.33	47143	50961	49254	65350	65794	65846	60262	62299	61555	61025	62738	62129	54627	55371	55231
21.67	52047	56315	54408	70761	71234	71299	63275	65252	64553	63160	65043	64361	55793	56710	56490
22	57798	62554	60433	76893	77321	77439	66891	68846	68176	65821	67878	67122	57458	58628	58291
22.33	64415	69618	67308	83649	84054	84217	71080	72974	72356	68918	71324	70410	59816	61097	60716
22.67	71867	77521	75024	91061	91380	91623	75814	77695	77107	72652	75260	74264	62786	64152	63744
23	80161	86390	83648	99091	99342	99659	81080	83024	82431	76879	79802	78671	66452	67860	67449
23.33	89348	96126	93157	107506	108069	108273	86953	89039	88404	81640	84803	83576	70669	72229	71764
23.67	99407	106866	103609	116577	117184	117411	93433	95471	94893	86932	90407	89051	75520	77430	76815
24	110366	118409	114916	126127	126769	127027	100459	102443	101927	92903	96521	95124	81109	83229	82537
24.33	121985	130795	126978	135982	136758	136998	107906	109797	109364	99324	103161	101687	87395	89644	88920
24.67	134183	143958	139722	146234	147256	147425	115859	117865	117415	106374	110229	108782	94265	96792	95964
25	146991	157709	153068	156737	157911	158057	124216	126186	125796	113802	117825	116331	101860	104683	103745
25.33	160421	172039	167018	167453	168756	168892	132984	135049	134655	121603	125694	124205	110050	113044	112062
25.67	174213	186715	181323	178225	179492	179699	142050	144124	143771	129907	134087	132595	119053	122288	121231
26	188118	201480	195729	188753	190195	190368	151243	153743	153224	138542	142577	141201	128796	132028	131022
26.33	201652	216192	209923	199254	200643	200895	160556	163389	162751	147236	151326	149966	139028	142237	141293
26.67	215338	230574	224027	209561	210888	211222	170022	173209	172442	156315	160229	159002	149805	153019	152127
27	228521	244528	237664	219339	220486	220959	179542	182934	182113	165294	169223	168033	161028	164387	163479
27.33	241179	257874	250731	228359	229565	230053	188738	192696	191639	174311	178044	176997	172428	175929	175007
27.67	252709	269813	262524	236597	237883	238373	197734	202080	200875	183315	186872	185957	184254	187870	186950
28	263161	280814	273304	244134	245489	245982	206299	211392	209858	192086	195517	194709	196034	199409	198668
28.33	272425	290407	282780	250883	252480	252886	214535	219975	218310	200598	203753	203125	207808	211163	210490
28.67	280582	298579	290985	256478	258469	258707	222341	228193	226362	208680	211679	211169	219300	222847	222136
29	287101	305263	297619	261099	263341	263478	229533	235899	233848	216148	218918	218559	230643	234111	233496
29.33	292034	310566	302763	264558	267197	267153	236006	242818	240578	223303	225787	225606	241660	244949	244479
29.67	295166	314082	306104	267259	270045	269942	241878	249168	246719	229857	232161	232103	252173	255332	254979
30	297111	316384	308238	268964	271981	271771	246875	254679	251999	235817	237699	237880	262168	265242	264981
30.33	297551	316963	308750	269747	272965	272659	251103	259502	256548	241152	242558	243003	271489	274815	274475
30.67	296524	316213	307857	269293	272642	272269	254394	263515	260218	245758	246614	247355	279992	283194	282958
31	294262	314038	305627	268152	271688	271216	256827	266899	263141	249695	250041	251056	287746	290579	290566
31.33	290590	310597	302053	266055	269812	269220	258320	269340	265118	252976	252855	254119	294678	297401	297477
31.67	286181	305682	297368	263354	267154	266527	258874	270833	266146	255495	254712	256318	300559	303030	303261
32	280847	300002	291833	259896	263817	263112	258663	271800	266526	257386	255994	257912	305629	307686	308148
32.33	274649	293517	285460	255745	259758	258987	257945	271945	266238	258469	256665	258793	309504	311226	311874
32.67	267634	286134	278225	250984	255110	254259	256355	270965	264947	258884	256450	258894	312458	313655	314579
33	260071	278274	270475	245951	249909	249116	254078	269619	263126	258524	255699	258336	314192	315412	316334
33.33	252040	270003	262283	240360	243999	243337	251217	267217	260482	257773	254231	257221	315281	316554	317455
33.67	243807	261318	253782	234284	237805	237171	247850	264362	257355	256314	252031	255382	315225	316549	317424
34	235188	252421	244980	227872	231363	230712	244051	261258	253886	254320	249417	253066	314567	315893	316764
34.33	226336	243194	235895	221172	224563	223928	239804	257296	249761	251618	246261	250123	312900	314330	315141
34.67	217228	233758	226577	214163	217572	216893	234971	253086	245217	248571	242599	246751	310462	312052	312771
35	208310	224564	217476	207148	210371	209750	229822	248649	240400	245136	238765	243099	307538	309067	309802
35.33	199392	215038	208208	199955	203110	202487	224528	243571	235188	241299	234681	239118	304216	305356	306267
35.67	190440	205440	198886	192698	195785	195159	218843	238422	229744	236981	230179	234686	300055	301020	301998
36	181641	195964	189703	185402	188491	187828	212948	232801	223957	232346	225505	230009	295729	296324	297464
36.33	172772	186575	180528	178206	180962	180428	206728	226819	217826	227354	220500	224985	290609	290978	292205
36.67	164253	177375	171625	171000	173602	173109	200565	220570	211589	222151	215205	219710	285218	285511	286749
37	155819	168188	162770	163714	166162	165709	194270	214064	205156	216768	209769	214273	279473	279500	280841
37.33	147544	159269	154130	156307	158777	158276	187917	207365	198598	210898	204038	208444	273296	273418	274681
37.67	139487	150553	145702	149101	151453	150975	181374	200789	192005	205075	198120	202544	266819	266899	268151
38	131683	142173	137569	142012	144421	143879	174933	193933	185324	198925	192255	196506	260172	260151	261420
38.33	123991	133948	129571	135105	137460	136910	168598	187015	178664	192856	186268	190448	252872	253100	254208
38.67	116809	126018	121977	128323	130785	130148	162260	180317	172113	186762	180286	184380	245690	246155	247110
39	109691	118377	114561	121746	124209	123539	155777	173619	165490	180702	174274	178314	238379	238875	239778
39.33	102959	111172	107557	115570	117841	117236	149504	167030	159027	174498	168296	172192	230961	231661	232425
39.67	96524	104270	100855	109667	111756	111212	143372	160413	152620	168481	162214	166113	223480	224278	224956
40	90410	97825	94545	103985	105978	105453	137421	153784	146299	162312	156333	160058	215906	217047	217516
40.33	84665	91672	88566	98653	100419	99980	131547	147500	140190	156312	150419	154071	208178	209755	209969
40.67	79326	85982	83024	93629	95196	94831	125873	141505	134326	150402	144780	148267	200834	202443	202604
41	74309	80757	77877	88900	90410	90050	120447	135383	128523	144482	139152	142465	193208	195085	195075
41.33	69819	75935	73198	84554	85906	85603	115232	129551	122972	138741	133676	136828	185751	187770	187652
41.67	65810	71520	68965	80567	81766	81519	110002	123880	117494	133123	128276	131291	178498	180646	180427
42	62090	67452	65051	76810	78014	77746	105218	118610	112442	127599	123178	125954	171208	173512	173179
42.33	58910	63899	61668	73375	74605	74306	100505	113570	107541	122319	118208	120803	164052	166439	166029
42.67	56121	60777	58698	70181	71560	71171	96161	108597	102859	117271	113391	115846	157227	159571	159148
43	53699	58122	56147	67418	68782	68387	91919	103814	98324	112304	108670	110978	150313	152798	152271
43.33	51693	55915	54030	64963	66234	65873	88038	99408	94160	107627	104194	106379	143813	146362	145770
43.67	50039	54140	52306	62790	64078	63698	84433	95213	90241	103141	100037	102035	137513	140208	139512
44	48792	52776	50994	61030	62302	61921	81247	91320	86683	98931	96098	97941	131383	133995	133310
44.33	48093	51826	50166	59617	60867	60490	78130	87702	83299	95028	92409	94126	125571	128140	127447
44.67	47661	51264	49666	58610	59738	59416	75452	84259	80223	91453	89034	90633	120010	122627	121883
45	47629	51209	49623	57959	58957	58697	72953	81214	77437	88059	85810	87308	114653	117331	116529
45.33	48037	51570	50009	57575	58662	58356	70732	78574	74995	84988	82931	84318	109654	112422	111551
45.67	48759	52272	50725	57525	58631	58315	68825	76230	72859	82116	80357	81581	104946	107779	106852
46	49999	53435	51932	57890	58978	58673	67216	74104	70982	79572	78024	79130	100425	103316	102337
46.33	51448	55000	53447	58507	59626	59308	65800	72342	69385	77222	75954	76909	96293	99405	98296
46.67	53422	56994	55441	59436	60539	60234	64711	70710	68018	75095	74117	74918	92432	95732	94510
47	55730	59483	57851	60751	61819	61538	63777	69514	66947	73151	72491	73124	89032	92250	91052
47.33	58482	62359	60679	62307	63383	63106	63160	68620	66188	71606	71155	71676	85928	89139	87929
47.67	61585	65622	63878	64157	65301	64999	62903	67873	65683	70138	70061	70388	83132	86294	85094
48	65192	69331	67554	66377	67513	67226	62799	67311	65349	69013	69240	69411	80512	83677	82462
48.33	69244	73430	71650	68791	69897	69637	62895	67193	65338	68051	68593	68602	78316	81589	80310
48.67	73831	77987	76245	71517	72682	72406	63316	67208	65557	67414	68230	68100	76260	79659	78307
49	78600	83048	81185	74700	75775	75560	63985	67720	66150	66977	68106	67818	74576	78002	76628
49.33	83888	88360	86511	77992	79171	78921	65007	68378	66994	66801	68211	67782	73099	76770	75267
49.67	89543	94154	92264	81573	82760	82524	66147	69271	68016	66841	68592	67994	71927	75779	74180
50	95557	100367	98408	85502	86506	86381	67473	70488	69294	67171	69190	68460	70978	75133	73378
50.33	102006	106914	104939	89762	90650	90604	69137	72049	70914	67799	69994	69179	70516	74772	72965
50.67	108494	113634	111576	94144	94961	94972	71033	73784	72739	68608	71042	70113	70302	74567	72754
51	115287	120764	118572	98707	99417	99504	73169	75808	74829	69673	72355	71308	70368	74674	72841
51.33	122410	128129	125852	103368	104062	104180	75531	78050	77143	70839	73781	72610	70848	75165	73329
51.67	129593	135643	133238	108215	108678	108935	78047	80579	79678	72293	75484	74196	71509	75937	74049
52	136939	143184	140718	113263	113584	113937	80807	83397	82481	73897	77419	75975	72438	76840	74970
52.33	144239	150732	148179	118386	118424	118944	83776	86386	85475	75769	79601	78012	73704	78110	76244
52.67	151512	158382	155678	123363	123259	123874	86888	89497	88602	77685	82025	80193	75122	79573	77692
53	158754	165971	163131	128405	128053	128817	90072	92696	91809	79841	84581	82561	76768	81336	79405
53.33	165719	173280	170303	133351	132751	133663	93389	96110	95192	82077	87311	85056	78755	83356	81418
53.67	172250	180126	177025	138220	137418	138455	96826	99685	98715	84668	90334	87877	80803	85649	83600
54	178572	186718	183515	142915	141937	143085	100370	103429	102377	87195	93570	90773	83073	88062	85953
54.33	184438	192872	189555	147438	146183	147491	104168	107138	106150	89974	96779	93782	85668	90918	88692
54.67	189813	198549	195108	151757	150273	151717	107963	111076	110036	92876	100094	96906	88366	93822	91507
55	194539	203504	199973	155818	153999	155630	111729	115087	113944	95898	103549	100161	91309	96943	94554
55.33	198714	207838	204249	159601	157612	159346	115667	119130	117954	98914	107267	103544	94417	100259	97782
55.67	202094	211465	207770	163166	160793	162736	119728	123170	122025	102116	110915	106987	97704	103774	101200
56	204801	214405	210608	166331	163421	165647	123651	127224	126033	105270	114512	110379	101190	107392	104770
56.33	206866	216619	212758	169177	165798	168271	127464	131136	129915	108634	118077	113861	105030	111074	108550
56.67	208174	218245	214232	171598	167614	170401	131022	135034	133662	111818	121842	117353	108769	114871	112337
57	208740	219013	214902	173642	169195	172222	134589	138705	137299	115019	125425	120762	112784	118677	116267
57.33	208633	219079	214882	175184	170517	173661	138052	142281	140836	118193	128933	124119	116737	122601	120225
57.67	207920	218506	214236	176201	171245	174538	141166	145700	144119	121316	132056	127258	120680	126636	124234
58	206749	217127	212954	176875	171702	175106	143955	149004	147180	124183	135338	130348	124722	130681	128298
58.33	205084	215284	211191	177123	171742	175251	146551	151923	149952	127071	138568	133422	128792	134665	132345
58.67	202795	212819	208803	177061	171502	175099	149028	154736	152610	129832	141487	136276	132777	138630	136340
59	199835	209620	205708	176480	171026	174568	151408	157228	155058	132484	144229	138987	136828	142534	140337
59.33	196528	206125	202290	175389	170137	173573	153360	159411	157136	135043	146697	141513	140535	146571	144228
59.67	192613	202157	198328	174002	168656	172132	155101	161242	158931	137263	148843	143707	144435	150370	148097
60	188497	197850	194096	172506	167022	170559	156619	162782	160468	139388	150896	145806	148152	153964	151771
60.33	183991	193280	189535	170536	165174	168641	157779	164123	161724	141394	152587	147664	151672	157294	155213
60.67	179005	188289	184522	168245	163085	166440	158726	165001	162641	143030	153998	149195	154881	160440	158406
61	173708	183016	179210	165546	160685	163878	159239	165477	163138	144383	155140	150449	157723	163518	161381
61.33	168448	177644	173868	162680	158061	161119	159459	165721	163371	145545	156212	151571	160402	166350	164150
61.67	163030	171930	168274	159700	155182	158175	159418	165689	163335	146327	157136	152429	162980	168591	166572
62	157565	166160	162628	156505	152285	155113	158929	165290	162889	146986	157718	153052	165079	170685	168679
62.33	151874	160310	156829	153005	149160	151784	158179	164782	162256	147395	158074	153437	166975	172548	170568
62.67	146077	154287	150889	149283	145753	148202	157280	163719	161270	147530	157974	153454	168533	174089	172125
63	140455	148334	145073	145532	142288	144576	155974	162609	160056	147452	157817	153336	169738	175370	173374
63.33	135001	142519	139410	141676	138651	140811	154511	161134	158580	147175	157366	152970	170687	176240	174288
63.67	129359	136605	133603	137693	134959	136954	152728	159471	156848	146619	156541	152276	171363	176641	174830
64	123869	130835	127945	133705	131278	133100	150747	157482	154854	145806	155479	151334	171731	176997	175193
64.33	118578	125130	122420	129805	127536	129260	148664	155386	152754	144964	154383	150360	171748	176894	175150
64.67	113323	119522	116961	125851	123811	125402	146507	153009	150475	143778	153033	149086	171538	176347	174770
65	108318	114165	111754	121989	120075	121584	144176	150476	148031	142470	151621	147719	171014	175634	174148
65.33	103326	108953	106627	118129	116319	117757	141861	147899	145573	141062	149808	146101	170280	174774	173347
65.67	98432	103881	101619	114389	112705	114061	139340	145235	142967	139559	148014	144444	169386	173555	172285
66	93833	99138	96924	110764	109175	110466	136737	142470	140270	137890	146088	142637	168076	172196	170944
66.33	89425	94571	92414	106999	105593	106774	133963	139702	137485	136159	144016	140726	166481	170602	169342
66.67	85265	90246	88151	103373	102121	103207	131103	136765	134572	134222	141835	138657	164775	168834	167596
67	81329	86152	84116	99864	98753	99752	128202	133783	131616	132225	139455	136458	162865	167090	165760
67.33	77573	82227	80256	96553	95609	96508	125140	130837	128597	130114	137015	134171	160722	165078	163672
67.67	74136	78563	76688	93250	92576	93324	122110	127772	125534	127874	134659	131861	158380	162688	161294
68	71012	75171	73413	90123	89692	90304	119128	124780	122532	125492	132061	129359	155748	160264	158754
68.33	68167	72000	70390	87104	86852	87359	116032	121583	119370	123141	129345	126813	152991	157656	156058
68.67	65551	69176	67657	84300	84187	84611	113086	118535	116358	120648	126568	124165	150230	154901	153286
69	63141	66556	65129	81566	81627	81951	110229	115529	113412	118037	123763	121443	147307	152091	150405
69.33	60999	64228	62883	79069	79152	79453	107298	112499	110416	115540	120958	118779	144286	148944	147306
69.67	59157	62363	61020	76549	76812	77010	104470	109448	107462	113047	118113	116096	141144	145738	144116
70	57701	60745	59476	74336	74745	74860	101559	106473	104505	110605	115198	113405	137993	142504	140907
70.33	56416	59296	58102	72221	72758	72798	98769	103552	101635	108163	112444	110794	134828	139290	137702
70.67	55436	58200	57059	70311	71022	70966	96168	100828	98959	105662	109664	108140	131783	135990	134513
71	54742	57375	56295	68670	69392	69323	93630	98014	96270	103309	106994	105616	128552	132760	131267
71.33	54303	56868	55820	67183	68093	67923	91129	95485	93742	100998	104366	103134	125423	129450	128031
71.67	54176	56633	55638	65787	67002	66673	88857	93032	91368	98632	101852	100682	122229	126190	124788
72	54303	56625	55698	64701	66078	65663	86574	90715	89056	96329	99522	98354	119140	122988	121627
72.33	54749	56947	56084	63848	65311	64849	84498	88541	86921	94036	97184	96027	116026	119813	118467
72.67	55443	57658	56790	63090	64732	64177	82512	86446	84870	91812	94870	93746	113043	116667	115387
73	56411	58539	57719	62612	64272	63706	80573	84542	82939	89605	92682	91538	109957	113671	112331
73.33	57680	59657	58918	62256	64176	63479	78751	82748	81122	87512	90545	89412	107053	110516	109286
73.67	59226	61136	60438	62090	64178	63396	77231	80974	79467	85593	88531	87436	104151	107464	106294
74	60969	62908	62205	62122	64390	63519	75614	79382	77854	83697	86647	85536	101319	104575	103419
74.33	63094	64950	64299	62353	64778	63830	74156	77883	76368	81837	84701	83624	98595	101682	100597
74.67	65501	67139	66608	62664	65320	64258	72827	76452	74981	80083	82841	81808	95908	98994	97896
75	67988	69680	69135	63288	66041	64934	71612	75198	73741	78482	81181	80169	93286	96366	95258
75.33	70737	72504	71935	64108	67004	65830	70600	74009	72635	77075	79602	78669	90876	93729	92722
75.67	73716	75631	75003	65173	68043	66888	69684	72995	71665	75583	78151	77190	88525	91325	90332
76	76894	78895	78240	66368	69274	68107	68748	72153	70771	74244	76732	75804	86248	89122	88081
76.33	80379	82425	81766	67822	70751	69579	68092	71396	70061	73074	75474	74584	84137	87017	85962
76.67	83929	86125	85409	69406	72334	71171	67674	70847	69575	72081	74465	73578	82090	85104	83972
77	87530	90023	89177	71239	74151	73005	67361	70501	69244	71158	73604	72681	80204	83287	82112
77.33	91462	94018	93160	73157	76197	74997	67196	70275	69048	70319	72879	71895	78493	81591	80400
77.67	95519	98242	97321	75190	78333	77092	67098	70207	68964	69560	72358	71252	76966	80090	78878
78	99633	102560	101558	77292	80583	79279	67233	70220	69039	69126	71834	70771	75538	78640	77432
78.33	103728	106971	105833	79653	82903	81631	67464	70422	69256	68732	71468	70389	74328	77390	76196
78.67	107877	111411	110149	82051	85289	84035	67887	70834	69676	68486	71211	70136	73216	76206	75042
79	112189	115974	114608	84643	87876	86637	68358	71351	70172	68225	71074	69936	72339	75188	74090
79.33	116591	120520	119105	87294	90335	89205	68952	71938	70766	68130	71072	69888	71664	74323	73316
79.67	120829	125054	123513	90066	92779	91826	69678	72696	71511	68110	71164	69924	70956	73733	72664
80	124959	129470	127807	92844	95271	94474	70523	73565	72373	68327	71301	70102	70297	73129	72029
80.33	129053	133690	131985	95612	97792	97132	71543	74634	73422	68526	71726	70415	69878	72828	71667
80.67	133101	137817	136093	98379	100209	99737	72717	75799	74598	68819	72214	70808	69582	72551	71379
81	136895	141762	139982	101182	102712	102403	73860	77079	75815	69283	72885	71378	69449	72592	71333
81.33	140402	145369	143556	103947	105037	104961	75155	78494	77177	69938	73549	72041	69470	72643	71369
81.67	143678	148753	146903	106616	107456	107518	76702	79990	78706	70741	74441	72892	69619	72792	71519
82	146737	151753	149948	109199	109725	109956	78218	81576	80265	71523	75369	73752	69971	73013	71807
82.33	149257	154421	152555	111766	111925	112351	79888	83210	81925	72424	76355	74700	70425	73477	72268
82.67	151417	156876	154874	114166	113980	114590	81579	84915	83632	73449	77495	75788	71035	74071	72873
83	153227	158979	156840	116551	116164	116886	83272	86681	85370	74489	78790	76961	71821	74779	73624
83.33	154658	160493	158320	118823	118025	118963	85091	88557	87227	75566	80133	78177	72766	75546	74484
83.67	155734	161736	159485	120839	119696	120815	86901	90391	89058	76776	81641	79543	73690	76521	75439
84	156338	162643	160244	122740	121333	122593	88631	92340	90906	77972	83082	80868	74752	77554	76491
84.33	156508	163109	160564	124445	122839	124207	90428	94249	92769	79496	84573	82383	76015	78801	77753
84.67	156620	163226	160679	125773	124078	125497	92317	96199	94698	80899	86241	83926	77433	80152	79144
85	156256	162773	160269	127078	125100	126666	94094	98214	96603	82312	87891	85466	78970	81518	80603
85.33	155625	162063	159595	128079	125826	127534	95867	100166	98475	83966	89541	87126	80511	83054	82149
85.67	154414	161034	158469	128885	126301	128177	97557	102056	100274	85388	91234	88691	82098	84637	83742
86	152945	159575	156998	129464	126653	128645	99307	103961	102111	86928	92946	90325	83760	86374	85450
86.33	151118	157726	155151	129964	126601	128870	100978	105791	103870	88469	94598	91930	85669	88210	87332
86.67	149030	155630	153048	130088	126551	128908	102616	107519	105561	89979	96376	93582	87485	89904	89095
87	146683	153277	150686	130224	126270	128835	104046	109291	107170	91470	98093	95194	89322	91807	90975
87.33	144032	150724	148071	130021	125843	128518	105453	110845	108658	93001	99730	96786	91223	93752	92907
87.67	140960	147676	144996	129542	125163	127936	106813	112341	110093	94340	101465	98331	93151	95579	94794
88	138088	144610	142012	128823	124376	127179	108030	113686	111381	95981	103100	99977	95088	97458	96712
88.33	134824	141403	138761	127935	123366	126225	109167	114864	112544	97307	104516	101355	97071	99341	98655
88.67	131449	138085	135397	126604	122254	124998	110042	115914	113511	98564	105982	102723	98885	101189	100495
89	127968	134655	131925	125415	120800	123670	110862	116808	114373	99628	107305	103922	100724	103131	102395
89.33	124248	131016	128227	124047	119238	122197	111493	117479	115027	100832	108500	105128	102523	104954	104215
89.67	120561	127193	124453	122464	117748	120653	111910	118023	115510	101884	109568	106193	104300	106671	105970
90	116853	123497	120732	120762	115977	118908	112231	118345	115833	102816	110444	107102	106022	108437	107723
90.33	112970	119670	116858	118919	114107	117042	112501	118548	116071	103481	111121	107776	107669	110059	109366
90.67	109213	115706	112978	117091	112110	115120	112467	118681	116120	104177	111895	108515	109283	111628	110965
91	105334	111857	109095	115295	110129	113222	112464	118686	116121	104819	112502	109142	110774	113207	112508
91.33	101554	107831	105172	113167	108122	111144	112265	118616	115986	105377	112945	109645	112159	114489	113848
91.67	97974	103939	101418	110923	106129	109015	112080	118453	115811	105675	113302	109974	113517	115686	115132
92	94317	100279	97741	108685	103897	106769	111771	118106	115482	105881	113723	110290	114595	116795	116231
92.33	90861	96591	94151	106470	101916	104660	111197	117830	115055	106080	113833	110445	115561	117859	117251
92.67	87537	93079	90716	104248	99827	102494	110611	117383	114535	106196	113959	110566	116422	118852	118183
93	84197	89783	87381	101915	97855	100331	109942	116694	113853	106225	113853	110528	117103	119630	118916
93.33	81184	86529	84232	99545	95783	98099	109075	115920	113028	106142	113648	110383	117650	120116	119435
93.67	78248	83550	81260	97218	93658	95862	108251	115080	112192	105914	113415	110151	118120	120562	119895
94	75380	80652	78363	94869	91582	93638	107146	114051	111120	105701	112955	109813	118281	120884	120138
94.33	72795	77937	75699	92651	89568	91512	106029	113057	110059	105254	112301	109260	118414	121039	120283
94.67	70332	75364	73169	90447	87453	89341	104910	111793	108862	104712	111621	108646	118441	121053	120303
95	67953	72893	70732	88255	85433	87225	103549	110415	107485	104124	110794	107935	118261	120985	120179
95.33	65825	70520	68470	86060	83498	85149	102176	109131	106150	103277	109916	107068	117864	120717	119844
95.67	63826	68389	66395	83919	81603	83121	100764	107728	104736	102356	108986	106138	117417	120438	119480
96	61964	66361	64440	81905	79781	81194	99257	106168	103195	101394	107784	105050	116775	119998	118936
96.33	60391	64542	62735	79985	77928	79298	97736	104576	101630	100205	106709	103913	116083	119424	118300
96.67	58934	62898	61177	78068	76194	77463	96100	102941	99987	99188	105470	102779	115199	118882	117583
97	57701	61445	59827	76237	74502	75693	94526	101340	98391	97983	104324	101598	114203	118069	116674
97.33	56630	60218	58673	74517	72947	74047	92870	99757	96764	96797	103059	100366	113173	117096	115668
97.67	55800	59194	57741	72895	71498	72504	91328	98038	95125	95748	101779	99196	112134	116058	114624
98	55105	58306	56946	71390	70075	71033	89774	96306	93474	94507	100430	97894	110880	114912	113418
98.33	54685	57762	56461	69944	68844	69687	88157	94724	91866	93266	99241	96673	109586	113709	112163
98.67	54266	57330	56033	68603	67842	68510	86544	93119	90249	92108	97846	95390	108237	112382	110819
99	54193	57085	55874	67382	66883	67415	85104	91489	88706	90768	96541	94061	106780	110887	109335
99.33	54098	57066	55816	66341	66061	66479	83525	89937	87133	89495	95080	92687	105144	109335	107733
99.67	54322	57221	56007	65342	65356	65622	82122	88399	85655	88106	93709	91301	103588	107691	106125
100	54714	57621	56405	64511	64631	64840	80724	86942	84221	86700	92297	89884	101878	106142	104488
100.33	55260	58115	56927	63746	64105	64192	79370	85514	82823	85502	90936	88599	100227	104424	102795
100.67	55977	58783	57623	63063	63629	63609	78011	84130	81444	84272	89541	87280	98442	102739	101051
101	56920	59755	58586	62637	63198	63179	76786	82756	80138	82851	88104	85843	96731	101093	99364
101.33	57917	60847	59635	62316	62868	62851	75478	81383	78791	81643	86658	84510	94968	99436	97646
101.67	59295	62067	60941	62073	62734	62662	74369	80022	77550	80410	85367	83241	93229	97617	95858
102	60692	63375	62300	61969	62600	62542	73331	78736	76382	79242	84129	82032	91356	95999	94103
102.33	62247	64912	63854	61911	62738	62583	72242	77561	75245	78057	82960	80850	89745	94182	92381
102.67	63983	66707	65628	61990	62951	62729	71191	76459	74163	76808	81706	79592	87988	92468	90637
103	65852	68552	67495	62214	63279	63007	70313	75313	73146	75541	80523	78361	86359	90749	88954
103.33	67839	70418	69431	62444	63749	63358	69460	74288	72202	74437	79524	77304	84648	88922	87176
103.67	70102	72428	71578	62863	64349	63871	68793	73410	71426	73301	78580	76259	82989	87239	85497
104	72337	74591	73788	63273	65078	64443	68015	72629	70642	72266	77686	75289	81453	85779	83992
104.33	74682	76978	76166	63801	65933	65138	67364	71950	69974	71268	76726	74305	79988	84143	82433
104.67	77156	79298	78575	64422	66769	65870	66750	71228	69302	70314	75750	73336	78333	82673	80863
105	79703	81606	81014	65283	67692	66766	66368	70648	68819	69453	75032	72542	76877	81219	79401
105.33	82318	84202	83633	66227	68706	67750	66017	70200	68418	68677	74171	71720	75497	79845	78017
105.67	84980	86905	86329	67261	69758	68799	65724	69768	68053	68060	73433	71039	74230	78667	76788
106	87645	89601	89023	68305	70979	69937	65449	69526	67793	67345	72804	70363	73080	77392	75570
106.33	90357	92299	91741	69496	72078	71087	65348	69305	67632	66798	72161	69765	71919	76211	74393
106.67	93114	94902	94435	70763	73267	72322	65295	69052	67478	66288	71651	69253	70860	75086	73295
107	95698	97748	97163	72207	74568	73701	65372	68966	67473	65768	71271	68801	69926	73934	72247
107.33	98203	100504	99807	73528	76013	75091	65388	68906	67451	65349	70918	68413	68981	72926	71266
107.67	100661	103090	102341	74973	77455	76542	65429	68884	67461	65117	70695	68184	68086	71910	70305
108	103075	105501	104766	76377	78875	77961	65512	69024	67573	64848	70489	67945	67228	70980	69407
108.33	105347	107884	107105	77840	80155	79339	65720	69131	67731	64735	70314	67801	66493	70101	68596
108.67	107507	110207	109358	79329	81699	80863	66053	69307	67987	64525	70297	67687	65877	69330	67899
109	109582	112318	111461	80838	83288	82420	66381	69676	68337	64455	70251	67628	65264	68694	67271
109.33	111516	114225	113391	82356	84724	83904	66830	70144	68798	64577	70307	67718	64823	68207	66805
109.67	113437	116045	115271	83907	86023	85336	67338	70638	69301	64627	70319	67749	64441	67797	66407
110	115069	117526	116835	85408	87338	86751	68002	71143	69889	64680	70459	67846	64258	67415	66123
110.33	116426	118961	118238	86782	88640	88096	68732	71878	70625	64759	70712	68013	64136	67110	65909
110.67	117637	120223	119481	88168	89968	89460	69458	72639	71372	64955	70996	68254	64128	66929	65814
111	118785	121235	120567	89383	91169	90674	70282	73468	72203	65313	71260	68566	64144	66750	65732
111.33	119514	122105	121370	90657	92177	91821	71106	74284	73027	65603	71661	68914	64299	66675	65772
111.67	120102	122521	121875	91758	93262	92919	71940	75188	73900	65940	72140	69324	64372	66589	65765
112	120336	122807	122136	92939	94291	94030	72967	76138	74894	66409	72703	69842	64680	66643	65947
112.33	120476	123018	122312	93987	95128	94977	73884	77114	75845	66894	73322	70397	64958	66906	66219
112.67	120427	122920	122238	95018	96004	95935	74894	78055	76825	67531	73899	71007	65326	67121	66512
113	119941	122617	121842	95942	96708	96753	75907	79126	77873	68169	74548	71654	65697	67426	66852
113.33	119178	122094	121196	96790	97202	97427	76866	80148	78868	68748	75256	72301	66259	67844	67344
113.67	118303	121307	120361	97366	97692	97963	77889	81226	79924	69401	76026	73016	66757	68308	67828
114	117143	120539	119392	98002	98079	98477	78922	82232	80948	70136	76849	73798	67478	68898	68486
114.33	115909	119400	118199	98353	98310	98770	79874	83150	81888	70847	77615	74541	68130	69463	69098
114.67	114473	117964	116756	98565	98406	98924	80791	84279	82916	71592	78490	75355	68925	70044	69789
115	112852	116530	115221	98632	98348	98929	81694	85212	83839	72300	79311	76123	69760	70779	70578
115.33	111209	114808	113530	98577	98205	98829	82647	86053	84740	73013	80252	76954	70688	71682	71498
115.67	109329	112908	111631	98511	98011	98699	83490	86938	85609	73772	81059	77741	71605	72499	72370
116	107459	110983	109724	98358	97647	98439	84415	87860	86537	74559	81918	78568	72703	73382	73365
116.33	105541	108841	107683	97973	97143	97992	85153	88650	87305	75273	82681	79310	73763	74378	74398
116.67	103420	106675	105529	97601	96401	97433	85896	89507	88109	75943	83434	80025	74861	75376	75452
117	101093	104492	103263	97141	95775	96887	86633	90199	88827	76670	84217	80784	75941	76428	76523
117.33	98706	102143	100883	96634	94958	96221	87303	90916	89524	77293	84985	81483	77072	77443	77601
117.67	96272	99830	98498	95959	94104	95453	87827	91526	90093	77952	85651	82149	78177	78464	78670
118	93885	97387	96071	95094	93011	94469	88339	91993	90585	78545	86287	82767	79280	79603	79796
118.33	91299	94952	93548	94156	92005	93492	88633	92359	90917	79165	86905	83389	80375	80716	80906
118.67	88805	92480	91052	93188	90780	92390	89003	92842	91346	79633	87439	83892	81458	81878	82034
119	86184	90084	88531	92146	89694	91321	89176	93185	91605	80189	88026	84467	82599	83043	83193
119.33	83766	87688	86112	90991	88479	90130	89362	93400	91806	80622	88368	84856	83633	84114	84250
119.67	81374	85168	83644	89692	87165	88817	89419	93511	91891	81116	88785	85314	84702	85185	85326
120	79033	82693	81224	88440	85799	87502	89405	93627	91942	81458	88970	85579	85687	86180	86321

## Sheet: Fig 2c
	[Dznep]
Time in Culture (h)	Control				100 nM DZN				1 microM DZN				10 microM DZN				100 microM DZN
6.3333	21677	21467	23193	22030	44845	40081	38974	40829	46536	47818	44952	39145	11321	11504	11628	11283	9261	9067	9185	9597
7.27333	18235	18147	19997	18777	36040	35114	35159	34761	40132	40568	37192	31741	10685	10857	11192	10751	8723	8479	8580	8977
8.21333	15120	14962	16650	15585	24083	24175	24186	23964	27564	29275	26368	21930	10082	10150	10494	10036	8070	7936	7968	8341
9.15333	6342	6336	7065	6549	17466	16984	16847	16993	20455	20907	19732	15629	7810	7840	8109	7734	5908	5790	5790	6076
10.0933	5210	5206	5795	5383	12115	12163	11965	12281	14626	15659	14317	11195	7537	7484	7725	7443	5619	5510	5496	5750
11.0333	4255	4260	4899	4459	9079	8841	8636	8999	11411	11889	11178	8266	6976	7006	7406	7153	5339	5274	5187	5430
11.9733	3546	3559	3849	3650	6646	6650	6534	6741	8666	9098	8366	5927	6465	6520	6831	6612	4932	4841	4848	4985
12.9133	2997	3051	3225	3108	5207	4957	4817	5088	6735	7089	6717	4657	6028	6008	6330	6190	4587	4495	4484	4618
13.8533	2701	2771	2850	2763	4106	3958	3833	4084	5310	5634	5274	3601	5582	5582	5808	5719	4282	4228	4210	4332
14.7933	2453	2508	2692	2490	3536	3318	3209	3434	4479	4741	4508	2912	5139	5151	5467	5383	3991	3973	3911	4051
15.7333	2400	2490	2573	2459	3055	2895	2831	2971	3779	4019	3795	2436	4805	4864	5059	4958	3788	3740	3713	3835
16.6733	2608	2666	2692	2592	2815	2612	2522	2716	3464	3593	3323	2170	4640	4610	4822	4757	3572	3562	3612	3626
17.6133	3256	3360	3276	3269	2707	2562	2509	2631	3234	3392	3220	2026	4495	4567	4722	4722	3612	3534	3583	3602
18.5533	4829	4881	4728	4853	2666	2547	2487	2622	3157	3285	3071	1899	4479	4538	4772	4751	3654	3589	3588	3591
19.4933	7480	7550	7176	7506	2940	2700	2617	2796	3106	3324	3150	1894	4531	4579	4876	4902	3717	3695	3715	3664
20.4333	11015	10971	10579	10941	3340	3172	3015	3339	3159	3448	3298	1941	4663	4742	5055	5102	3902	3837	3860	3808
21.3733	14954	14956	14366	14869	4089	3913	3854	3973	3358	3663	3420	2048	4905	5047	5229	5318	4084	4002	4162	4043
22.3133	18348	18200	17768	18247	5507	5214	5098	5318	3798	3998	3774	2219	5197	5375	5540	5623	4377	4266	4353	4320
23.2533	20909	20677	20360	20710	7447	7024	6891	7127	4181	4573	4368	2560	5510	5691	5810	5932	4557	4501	4651	4566
24.1933	22701	22353	22315	22427	9350	9056	8757	9305	5015	5309	4928	3205	5940	5999	6368	6293	4799	4818	4929	4914
25.1333	24785	24211	24711	24410	12670	12191	12048	12253	6326	6813	6499	3783	6837	6853	7098	7130	5345	5374	5478	5519
26.0733	24775	23825	25427	24655	15689	15681	15565	15682	8713	9278	8503	5058	7838	7890	8244	8073	6069	6048	6177	6297
27.0133	22625	22017	22130	21974	16686	16803	16681	16798	9978	10656	9859	5790	8284	8319	8002	7962	6213	6264	6418	6703
27.9533	21128	20293	21403	20720	15380	16206	15835	16456	10004	10810	9824	5825	8661	8697	8815	8628	6559	6624	6672	6956
28.8933	18593	17823	19161	18439	13757	14381	14297	14363	9378	9957	9219	5338	8535	8444	8679	8433	6484	6501	6491	6791
29.8333	16088	15505	16576	15827	12276	12830	12809	12764	8823	9303	8441	4866	8304	8231	8253	8065	6194	6208	6222	6594
30.7733	13251	12630	14283	13177	10651	11653	11706	11524	7828	8396	7566	4353	7947	7738	8029	7783	5916	5857	5862	6154
31.7133	10736	10153	11900	10852	9366	10352	10204	10437	7445	7706	6974	3974	7599	7341	7629	7365	5599	5623	5634	5923
32.6533	8410	8021	9142	8372	7912	8777	8753	8755	6944	7241	6436	3644	7050	6798	7002	6784	5140	5174	5191	5463
33.5933	6694	6522	7265	6672	6689	7376	7394	7325	6296	6705	6009	3317	6680	6481	6523	6265	4825	4871	4841	5204
34.5333	5461	5231	6024	5381	5582	6211	6211	6189	5830	6106	5443	3044	6289	6080	6166	5962	4540	4602	4578	4911
35.4733	4479	4307	5050	4482	4682	5222	5237	5195	5481	5652	5027	2744	5965	5751	5950	5708	4289	4317	4317	4587
36.4133	3648	3579	3861	3615	3878	4256	4210	4300	4780	4916	4435	2358	5619	5390	5433	5229	4018	4057	4059	4384
37.3533	3155	3143	3231	3046	3255	3604	3519	3693	4206	4369	3925	2125	5315	5149	5060	4907	3832	3854	3882	4185
38.2933	2733	2773	2924	2727	2877	3106	3104	3117	3802	3855	3484	1867	5009	4800	4847	4598	3529	3589	3600	3965
39.2333	2481	2521	2613	2471	2552	2749	2731	2780	3409	3471	3124	1691	4608	4390	4450	4244	3294	3344	3353	3650
40.1733	2464	2493	2534	2390	2388	2563	2569	2573	3135	3269	2937	1579	4466	4333	4305	4148	3223	3194	3270	3574
41.1133	2525	2634	2653	2500	2316	2475	2480	2486	2952	3055	2787	1566	4330	4171	4248	4006	3079	3104	3168	3409
42.0533	3075	3137	3112	2995	2327	2552	2524	2596	2893	3014	2729	1498	4229	4041	4149	3996	3041	3013	3068	3329
42.9933	4236	4379	4231	4161	2658	2856	2809	2915	2953	3049	2829	1595	4204	4061	4175	3983	2994	2983	3083	3340
43.9333	6257	6442	6367	6258	3317	3545	3443	3652	3179	3242	2853	1666	4206	4019	4262	4146	3025	2979	3075	3309
44.8733	9164	9363	9206	9094	4553	4865	4732	4990	3436	3301	3145	1833	4171	4219	4344	4150	3059	2999	3100	3367
45.8133	12489	12404	12455	12273	6339	6754	6413	7069	3779	3645	3461	2098	4308	4379	4562	4380	3090	3063	3245	3494
46.7533	15368	15174	15503	15255	8512	8920	8498	9295	4196	4067	3893	2457	4428	4465	4704	4535	3241	3106	3281	3605
47.6933	17176	16976	17722	17268	10791	11400	10970	11758	4826	4651	4426	2934	4577	4584	4955	4672	3240	3177	3332	3585
48.6333	19768	19444	20433	19948	13262	14087	13727	14347	5502	5398	5200	3621	4826	4784	5289	4922	3383	3275	3420	3691
49.5733	21255	20856	22069	21498	16034	17308	16793	17692	7276	7152	6655	4786	5109	5203	5719	5294	3576	3470	3660	3971
50.5133	20938	20270	22240	21351	18174	19421	19141	19549	8698	8840	8154	5726	5384	5475	6108	5629	3809	3628	3804	4147
51.4533	19691	19083	20359	19649	18052	20070	19441	20541	9737	9629	8773	5997	5485	5550	6040	5611	3795	3571	3795	4175
52.3933	17720	17160	18436	17724	17866	19472	19152	19640	9799	9809	8999	5892	5300	5317	5853	5441	3616	3439	3665	3996
53.3333	15993	15359	17002	16106	16805	18159	17975	18204	9894	9771	8749	5525	5207	5170	5730	5291	3566	3353	3504	3800
54.2733	13590	13029	14715	13719	15606	16971	16620	17194	9328	9324	8333	5183	4919	4854	5474	5037	3361	3182	3294	3587
55.2133	11258	10592	11988	11195	14200	15426	15244	15496	9004	8899	7879	4733	4691	4630	5219	4734	3141	3000	3121	3367
56.1533	8951	8395	9563	8863	12556	13649	13587	13616	8446	8426	7373	4296	4366	4285	4790	4384	2895	2711	2856	3126
57.0933	7442	6993	7926	7237	11175	11954	11906	11924	7963	8021	7119	4028	4245	4160	4593	4199	2775	2584	2744	3014
58.0333	6104	5711	6528	5913	9665	10409	10362	10393	7447	7493	6660	3644	4013	3957	4347	3951	2627	2454	2619	2819
58.9733	5084	4801	5406	4896	8305	8972	9074	8822	7075	6899	6247	3247	3928	3828	4099	3755	2503	2363	2493	2757
59.9133	4169	3947	4425	4048	7180	7711	7710	7677	6481	6493	5832	2907	3733	3590	3811	3562	2348	2217	2381	2580
60.8533	3463	3278	3507	3285	6136	6413	6414	6389	5925	5873	5335	2605	3451	3362	3549	3285	2204	2092	2188	2423
61.7933	3001	2831	3062	2846	5273	5494	5395	5579	5314	5339	4769	2321	3324	3228	3328	3144	2104	2005	2122	2312
62.7333	2666	2514	2747	2537	4618	4690	4650	4724	4823	4765	4369	2016	3136	3059	3216	3031	2025	1929	2022	2212
63.6733	2420	2331	2501	2289	4073	4167	4109	4225	4320	4432	3972	1835	2997	2860	2989	2864	1959	1814	1929	2108
64.6133	2326	2268	2384	2249	3620	3644	3649	3644	4131	4113	3661	1722	2890	2807	2919	2780	1870	1764	1867	2042
65.5533	2544	2580	2596	2470	3314	3289	3294	3292	3882	3843	3428	1615	2865	2778	2857	2746	1873	1771	1881	1999
66.4933	3171	3230	3201	3124	3122	3108	3106	3120	3679	3727	3370	1587	2797	2704	2846	2698	1845	1756	1844	2019
67.4333	4563	4667	4507	4576	3107	3027	3024	3040	3573	3656	3251	1598	2829	2704	2875	2762	1896	1760	1869	2015
68.3733	6572	6739	6481	6679	3212	3122	3103	3150	3469	3512	3220	1634	2897	2779	2871	2801	1913	1810	1913	2070
69.3133	9182	9274	9147	9365	3603	3538	3493	3589	3529	3559	3212	1769	2968	2902	2961	2931	1974	1896	2014	2177
70.2533	11552	11675	11543	11810	4350	4188	4059	4316	3559	3624	3282	1998	3049	2997	3039	3000	2006	1941	2071	2193
71.1933	13903	13882	14341	14562	5369	5170	4946	5384	3681	3669	3346	2228	3153	3103	3185	3173	2130	1994	2137	2275
72.1333	15575	15626	15822	16056	6599	6513	6431	6570	3927	3787	3485	2637	3334	3224	3382	3329	2291	2123	2265	2390
73.0733	17790	17794	18017	18451	8167	8179	7950	8367	4122	4183	3802	3318	3559	3488	3618	3561	2368	2246	2401	2519
74.0133	18318	18488	18287	18988	9724	10049	9788	10251	4798	4760	4402	4097	3814	3785	3823	3684	2548	2324	2540	2699
74.9533	18461	18530	18331	19149	10793	11282	10928	11564	5191	5354	4925	4638	4092	4003	4078	3922	2719	2495	2705	2895
75.8933	17614	17570	17581	18170	10999	11420	11178	11590	5445	5511	5074	4811	4194	4106	4147	4050	2779	2582	2779	2934
76.8333	16495	16400	16433	16984	10758	11346	11113	11507	5208	5420	5011	4649	4202	4163	4200	4054	2773	2540	2805	2979
77.7733	14712	14413	14912	15152	10484	10894	10738	10983	5012	5184	4781	4519	4133	4117	4157	3968	2701	2501	2738	2885
78.7133	12600	12317	12652	12923	9929	10424	10287	10498	4812	4844	4533	4284	3998	4017	4053	3861	2618	2399	2594	2756
79.6533	10935	10566	11054	11078	9215	9839	9694	9926	4487	4644	4247	4043	3995	3928	4035	3764	2574	2352	2579	2697
80.5933	9441	9011	9485	9371	8531	9044	9020	9018	4223	4451	4007	3860	3945	3877	3957	3707	2501	2336	2532	2697
81.5333	7853	7475	8128	7964	7836	8224	8220	8186	4094	4227	3837	3620	3821	3762	3847	3625	2446	2204	2422	2570
82.4733	6803	6376	6842	6693	7067	7392	7338	7413	3883	3948	3670	3356	3727	3682	3770	3529	2341	2156	2338	2495
83.4133	5687	5373	5869	5654	6453	6658	6663	6628	3666	3814	3544	3169	3671	3571	3669	3435	2285	2120	2269	2415
84.3533	4799	4500	4529	4670	5630	5751	5718	5768	3479	3685	3304	2855	3473	3430	3358	3172	2117	1942	2119	2319
85.2933	4083	3872	3921	3917	5078	5041	4979	5094	3197	3376	3084	2533	3320	3203	3219	3029	1978	1841	2016	2173
86.2333	3519	3397	3443	3481	4493	4471	4443	4496	3077	3199	2938	2365	3148	3106	3024	2901	1920	1807	1925	2108
87.1733	3192	3016	3062	3087	4052	3961	3958	3965	2943	2997	2772	2104	3003	2977	2911	2811	1822	1711	1853	1995
88.1133	2979	2870	2820	2853	3632	3539	3493	3591	2766	2917	2634	1949	2893	2887	2762	2664	1774	1662	1770	1949
89.0533	2925	2856	2779	2862	3383	3218	3239	3205	2676	2777	2596	1847	2827	2804	2708	2611	1714	1610	1734	1903
89.9933	3216	3203	3034	3142	3101	2950	2916	2995	2586	2734	2584	1717	2763	2680	2669	2570	1652	1586	1682	1837
90.9333	4102	4192	3794	4092	2945	2788	2784	2805	2661	2780	2585	1662	2739	2681	2582	2530	1677	1552	1664	1813
91.8733	5700	5934	5318	5807	2841	2692	2711	2687	2755	2833	2604	1606	2709	2708	2638	2582	1631	1527	1668	1804
92.8133	7818	8214	7412	8025	2945	2787	2808	2780	2776	2912	2694	1581	2720	2742	2690	2574	1658	1539	1694	1857
93.7533	10207	10679	9714	10462	3153	3089	3074	3114	2925	3009	2736	1576	2790	2778	2726	2617	1661	1569	1711	1855
94.6933	12110	12587	11842	12668	3650	3618	3621	3619	3002	3137	2860	1615	2821	2839	2804	2660	1679	1561	1710	1870
95.6333	13992	14498	13725	14515	4290	4328	4299	4354	3141	3188	2949	1656	2937	2920	3002	2828	1804	1621	1784	1952
96.5733	15807	16236	15839	16497	5137	5279	5272	5275	3347	3560	3112	1852	3029	3007	3095	2945	1837	1667	1824	1966
97.5133	17655	18019	17771	18518	6293	6610	6579	6617	3726	3930	3534	2147	3226	3216	3331	3140	1937	1729	1933	2077
98.4533	18137	18212	18931	19364	7061	7654	7514	7758	4221	4299	3766	2463	3391	3433	3587	3358	2083	1837	2009	2142
99.3933	17406	17147	18145	18511	7529	8164	8068	8219	4434	4534	4100	2691	3398	3485	3698	3416	2096	1829	1992	2141
100.333	16029	15779	16906	16941	7537	8184	8140	8188	4492	4530	4032	2689	3422	3466	3691	3406	2100	1837	1974	2117
101.273	14280	14000	15062	14954	7523	8210	8108	8272	4311	4481	3952	2649	3310	3385	3539	3287	1993	1737	1919	2077
102.213	12439	12158	13123	12906	7302	7881	7828	7897	4210	4307	3872	2577	3164	3234	3418	3162	1914	1654	1852	1949
103.153	10589	10167	10974	10823	6998	7611	7591	7596	3990	4157	3640	2491	3042	3050	3238	2966	1793	1565	1703	1843
104.093	9126	8745	9637	9353	6722	7137	7096	7147	3838	3958	3436	2384	2908	2935	3155	2842	1752	1492	1640	1739
105.033	7705	7382	8003	7802	6221	6714	6704	6698	3674	3809	3322	2318	2753	2812	2967	2650	1640	1428	1540	1674
105.973	6606	6226	6744	6527	5861	6244	6211	6256	3564	3664	3212	2198	2643	2699	2820	2522	1576	1344	1478	1609
106.913	5699	5386	5808	5595	5325	5711	5700	5705	3309	3462	3026	2078	2576	2621	2710	2420	1516	1305	1444	1581
107.853	4829	4527	4740	4703	4922	5235	5241	5217	3212	3341	2875	2046	2389	2447	2478	2262	1373	1211	1341	1445
108.793	4148	3841	4054	4001	4376	4464	4397	4528	3023	3032	2700	1902	2308	2347	2342	2153	1314	1162	1319	1415
109.733	3595	3391	3420	3413	3951	3973	3973	3975	2790	2866	2506	1741	2216	2251	2181	2021	1227	1102	1211	1353
110.673	3229	3036	3101	3080	3635	3588	3598	3584	2674	2662	2411	1673	2178	2178	2148	1960	1208	1068	1187	1317
111.613	2907	2779	2805	2799	3351	3212	3231	3202	2486	2503	2270	1548	2052	2103	2051	1927	1152	1044	1157	1270
112.553	2778	2690	2691	2667	3003	2925	2935	2927	2362	2400	2133	1472	1999	2026	1969	1856	1132	1022	1126	1236
113.493	2875	2866	2816	2816	2760	2707	2716	2711	2237	2243	2031	1391	1950	1998	1967	1820	1122	995	1113	1208
114.433	3368	3454	3268	3405	2670	2547	2561	2549	2232	2242	2030	1408	1946	1939	1921	1779	1088	982	1092	1225
115.373	4533	4759	4365	4727	2482	2445	2471	2435	2141	2191	1947	1332	1918	1978	1942	1822	1110	995	1092	1221
116.313	6185	6606	6094	6605	2528	2467	2503	2448	2105	2151	1965	1345	1921	1976	1989	1811	1139	993	1084	1233
117.253	8199	8721	8160	8722	2681	2574	2581	2582	2080	2195	1957	1334	1946	1991	1991	1837	1147	1038	1116	1254
118.193	10182	10730	10233	10808	2893	2907	2906	2919	2124	2156	1980	1304	1949	2036	2041	1915	1181	1047	1159	1249
119.133	11765	12365	12104	12648	3332	3392	3292	3499	2192	2180	2010	1353	2020	2039	2075	1941	1203	1082	1176	1307
120.073	13230	13834	13460	13961	3838	3893	3877	3911	2150	2249	2035	1399	2050	2110	2143	1988	1221	1116	1190	1287
121.013	14281	14843	14555	15062	4402	4515	4453	4572	2246	2279	2098	1463	2093	2149	2168	2015	1262	1136	1236	1329
121.953	15247	15796	15522	15971	4771	5084	5024	5135	2296	2375	2149	1533	2117	2227	2226	2096	1299	1143	1250	1346
122.893	15848	16343	16104	16538	5245	5628	5509	5732	2391	2459	2228	1653	2182	2290	2282	2171	1320	1183	1288	1400
123.833	16024	16424	16288	16598	5647	6115	6020	6190	2487	2544	2334	1785	2238	2310	2334	2200	1333	1209	1323	1404
124.773	15841	16076	16159	16424	5977	6515	6408	6598	2613	2700	2461	1905	2260	2390	2424	2215	1336	1212	1300	1437
125.713	15523	15635	15772	16092	6225	6795	6687	6877	2772	2890	2582	1982	2305	2435	2501	2342	1380	1234	1333	1461
126.653	14846	15039	14958	15151	6529	7162	7026	7267	2914	3002	2761	2145	2418	2542	2537	2338	1411	1279	1371	1496
127.593	13864	13913	14216	14236	6575	7234	7095	7342	3040	3116	2854	2218	2489	2590	2675	2460	1454	1280	1401	1515
128.533	12826	12815	12997	13089	6767	7421	7279	7529	3228	3364	3077	2382	2554	2677	2751	2533	1498	1325	1466	1626
129.473	11666	11579	11859	11862	6809	7589	7522	7621	3413	3444	3139	2426	2687	2766	2849	2660	1522	1359	1500	1626
130.413	10192	10151	10057	10166	6858	7482	7403	7528	3506	3629	3334	2581	2634	2777	2810	2615	1514	1342	1470	1631
131.353	9213	9192	9066	9125	6804	7440	7319	7528	3632	3749	3465	2658	2786	2841	2933	2680	1557	1381	1533	1673
132.293	8180	8280	8175	8142	6548	7257	7153	7330	3797	3911	3570	2740	2811	2942	3038	2761	1589	1407	1583	1731
133.233	7576	7483	7283	7346	6335	6933	6902	6936	3908	3951	3709	2823	2898	3046	3097	2838	1633	1466	1631	1780
134.173	6760	6717	6542	6618	5987	6623	6490	6730	3948	4046	3711	2811	2963	3068	3152	2901	1646	1481	1639	1796
135.113	6255	6140	5990	6066	5741	6262	6202	6301	4078	4100	3804	2850	3016	3189	3239	2994	1700	1513	1674	1859
136.053	5786	5747	5508	5565	5519	5990	5886	6076	4182	4123	3855	2939	3092	3252	3334	3027	1728	1558	1715	1889
136.993	5515	5498	5270	5312	5141	5575	5504	5632	4105	4195	3845	2870	3129	3300	3405	3092	1736	1570	1760	1952
137.933	5474	5490	5195	5305	4944	5243	5147	5327	4214	4295	3894	2908	3231	3346	3425	3134	1809	1620	1767	2011
138.873	5621	5583	5317	5404	4623	4862	4870	4847	4218	4214	3877	2918	3232	3422	3457	3194	1796	1611	1818	2019
139.813	5916	5891	5713	5817	4371	4621	4556	4681	4208	4225	3825	2810	3276	3428	3501	3271	1856	1631	1807	2040
140.753	6556	6585	6305	6413	4092	4332	4289	4373	4069	4104	3820	2821	3311	3442	3527	3216	1848	1665	1820	2068
141.693	7420	7545	7211	7395	3853	3961	3953	3970	4012	4055	3676	2709	3298	3436	3553	3238	1855	1657	1838	2104
142.633	8325	8578	8365	8498	3674	3802	3791	3816	3946	4013	3580	2601	3316	3419	3532	3210	1845	1657	1813	2068
143.573	9465	9816	9345	9721	3532	3640	3606	3679	3854	3974	3583	2581	3276	3411	3482	3201	1822	1657	1804	2134
144.513	10621	10976	10602	10886	3452	3523	3542	3510	3787	3840	3480	2464	3285	3406	3461	3195	1798	1655	1789	2067
145.453	11678	12042	11701	12023	3438	3462	3469	3462	3648	3736	3391	2392	3260	3342	3462	3136	1801	1622	1787	2074
146.393	12526	13056	12591	12959	3434	3478	3469	3494	3497	3611	3288	2276	3204	3304	3372	3120	1809	1648	1786	2057
147.333	13293	13816	13294	13791	3544	3588	3575	3606	3394	3535	3210	2221	3195	3259	3358	3065	1752	1637	1763	2042
148.273	13738	14250	13782	14254	3626	3662	3669	3659	3343	3348	3066	2135	3152	3184	3268	3029	1762	1595	1713	1959
149.213	13981	14464	13967	14441	3883	3920	3925	3917	3203	3294	2972	2061	3064	3129	3144	2957	1681	1564	1681	1970
150.153	13978	14545	14017	14434	4108	4145	4148	4141	3058	3103	2797	2000	3016	2991	3038	2883	1658	1541	1678	1948
151.093	13859	14279	13924	14327	4346	4405	4409	4398	2962	3006	2759	1894	2946	2966	3001	2831	1626	1525	1598	1880
152.033	13418	13805	13569	13887	4470	4653	4613	4687	2825	2826	2599	1841	2820	2893	2920	2771	1600	1464	1571	1852
152.973	13019	13277	12958	13300	4709	4955	4902	5000	2721	2767	2497	1811	2787	2792	2831	2690	1541	1438	1547	1787
153.913	12331	12589	12228	12630	4913	5320	5203	5424	2687	2692	2436	1781	2735	2666	2749	2642	1510	1448	1507	1748
154.853	11628	11789	11332	11722	5037	5410	5360	5446	2567	2573	2333	1704	2629	2625	2670	2546	1455	1396	1459	1716
155.793	10824	10977	10494	10849	5215	5694	5604	5768	2554	2481	2279	1659	2551	2593	2590	2492	1455	1377	1419	1699
156.733	9958	10060	9641	9976	5325	5861	5751	5954	2478	2484	2258	1700	2479	2482	2527	2417	1381	1331	1388	1633
157.673	9251	9240	8837	9157	5479	5987	5891	6064	2412	2385	2281	1661	2441	2402	2455	2349	1351	1296	1388	1589
158.613	8576	8511	8140	8366	5469	5927	5869	5966	2417	2361	2127	1676	2389	2399	2362	2315	1303	1260	1329	1585
159.553	7868	7777	7455	7686	5574	6018	5942	6074	2397	2330	2116	1667	2371	2302	2311	2263	1268	1229	1303	1530
160.493	7468	7340	6952	7197	5500	6028	5950	6086	2353	2319	2107	1680	2281	2273	2281	2219	1263	1227	1286	1492
161.433	6994	6911	6539	6729	5313	5805	5734	5860	2251	2244	2062	1686	2243	2199	2212	2186	1248	1229	1263	1452
162.373	6764	6645	6219	6477	5181	5758	5628	5872	2310	2235	2051	1747	2210	2158	2186	2161	1205	1197	1240	1455
163.313	6589	6467	6119	6320	5088	5591	5476	5691	2324	2288	2058	1742	2156	2120	2175	2107	1181	1166	1216	1396
164.253	6636	6586	6166	6432	4858	5309	5219	5387	2283	2304	2087	1770	2162	2123	2132	2081	1163	1145	1185	1363
165.193	6778	6871	6308	6658	4670	5203	5098	5297	2332	2312	2112	1792	2135	2098	2121	2060	1131	1129	1159	1386
166.133	7264	7332	6695	7143	4437	4917	4899	4927	2343	2343	2139	1864	2118	2095	2108	2052	1148	1119	1152	1339
167.073	7780	7912	7298	7771	4302	4749	4654	4838	2475	2350	2191	1892	2093	2086	2086	2065	1107	1099	1145	1327
168.013	8522	8635	8091	8596	4163	4465	4398	4528	2483	2430	2266	1953	2104	2096	2109	2041	1107	1101	1139	1322
168.953	9311	9532	8913	9429	3976	4242	4186	4296	2509	2502	2325	1993	2111	2096	2105	2025	1099	1104	1156	1303
169.893	9891	10267	9500	10086	3831	4098	4129	4068	2570	2510	2369	2006	2091	2091	2088	2011	1108	1094	1151	1262
170.833	11041	11443	10750	11332	3658	3867	3844	3893	2584	2589	2405	2049	2172	2160	2174	2123	1145	1117	1148	1333
171.773	11767	12061	11748	12237	3558	3741	3751	3735	2611	2685	2421	2053	2199	2155	2278	2167	1163	1144	1136	1318
172.713	12051	12345	12077	12411	3440	3602	3542	3667	2650	2691	2438	2080	2191	2148	2267	2156	1151	1110	1138	1259
173.653	12205	12485	12400	12712	3381	3566	3564	3574	2679	2717	2455	2083	2206	2157	2280	2173	1141	1129	1114	1242
174.593	12266	12623	12603	12791	3349	3462	3460	3470	2679	2799	2479	2055	2213	2152	2311	2167	1134	1135	1121	1283
175.533	12241	12577	12476	12561	3358	3406	3392	3427	2701	2746	2521	2083	2228	2180	2285	2148	1159	1128	1120	1277
176.473	11898	12326	12174	12280	3393	3484	3479	3496	2723	2796	2552	2050	2245	2147	2266	2143	1118	1137	1103	1247
177.413	11575	11864	11765	11738	3499	3537	3538	3541	2771	2858	2585	2035	2208	2139	2229	2104	1129	1128	1077	1250
178.353	11086	11294	11370	11257	3522	3592	3605	3584	2769	2801	2468	1991	2186	2139	2260	2074	1111	1105	1090	1234
179.293	10520	10722	10723	10630	3704	3792	3797	3791	2796	2825	2576	1967	2191	2117	2219	2063	1094	1095	1077	1213
180.233	9909	10088	9991	9990	3761	3868	3852	3887	2721	2764	2477	1982	2217	2092	2205	2078	1096	1092	1085	1208
181.173	9313	9321	9326	9322	3882	4132	4041	4222	2679	2776	2470	1918	2202	2115	2170	2052	1085	1064	1068	1179
182.113	8797	8756	8687	8596	4114	4292	4267	4316	2720	2727	2516	1918	2202	2100	2178	2068	1070	1073	1048	1220
183.053	8099	7970	7971	7841	4198	4446	4417	4472	2713	2723	2473	1839	2156	2104	2177	2056	1058	1067	1029	1213
183.993	7637	7497	7639	7413	4257	4550	4521	4574	2625	2654	2400	1847	2185	2067	2171	2048	1080	1056	1063	1206
184.933	7137	6928	7033	6916	4440	4679	4615	4737	2660	2651	2386	1795	2160	2071	2163	2042	1036	1071	1053	1182
185.873	6746	6467	6624	6420	4337	4756	4703	4803	2566	2503	2271	1733	2152	2039	2170	2044	1066	1092	1034	1196
186.813	6367	6134	6226	6064	4396	4868	4744	4984	2468	2518	2239	1666	2146	2063	2114	1988	1059	1069	1052	1187
187.753	6160	5869	6039	5873	4392	4850	4782	4911	2378	2398	2145	1639	2142	2047	2149	2020	1057	1094	1062	1197
188.693	5950	5738	5861	5650	4431	4840	4760	4912	2340	2369	2112	1621	2113	2013	2086	1982	1042	1076	1036	1170
189.633	6029	5704	6007	5742	4326	4848	4747	4942	2254	2277	2033	1532	2113	2007	2128	1990	1034	1088	1044	1163
190.573	5957	5751	5728	5630	4316	4817	4723	4903	2161	2222	1947	1505	2030	1909	1961	1859	994	1028	1010	1144
191.513	6340	6193	6143	6042	4188	4704	4625	4777	2156	2137	1901	1475	2013	1921	1937	1874	988	1034	1020	1147
192.453	6818	6689	6703	6638	4064	4493	4385	4597	2055	2058	1841	1465	2000	1868	1937	1837	988	1017	1034	1150
193.393	7369	7260	7379	7265	4016	4492	4366	4615	2012	2019	1841	1427	1965	1871	1878	1822	985	1031	1009	1113
194.333	8158	8066	8135	7961	3919	4332	4231	4431	1933	1943	1777	1381	1981	1860	1860	1831	986	1024	1017	1141
195.273	8735	8648	8748	8616	3763	4241	4143	4337	1966	1935	1734	1445	1896	1848	1831	1817	962	1017	1011	1122
196.213	9290	9321	9369	9280	3671	4101	4082	4119	1910	1900	1713	1439	1889	1807	1828	1783	968	1010	1019	1142
197.153	9869	9870	9768	9849	3521	3924	3822	4027	1855	1848	1685	1391	1877	1795	1747	1788	969	1000	1004	1104
198.093	10307	10374	10381	10368	3397	3752	3672	3836	1831	1860	1654	1418	1856	1794	1756	1781	986	1028	1028	1116
199.033	10679	10697	10825	10645	3316	3665	3567	3768	1797	1791	1663	1416	1875	1782	1750	1741	951	1018	1012	1103
199.973	10858	10928	10966	10998	3154	3436	3391	3488	1778	1766	1634	1397	1826	1776	1735	1740	940	1017	995	1074
200.913	11026	11123	11093	11043	3070	3350	3281	3426	1795	1774	1617	1391	1819	1723	1686	1708	967	1033	1015	1070
201.853	10946	10954	11098	11084	2975	3224	3215	3241	1774	1746	1621	1415	1790	1693	1688	1715	951	996	994	1057
202.793	10740	10742	10917	10855	2957	3213	3118	3317	1758	1761	1638	1412	1762	1661	1642	1703	916	979	995	1029
203.733	10476	10438	10613	10524	2946	3141	3103	3189	1798	1750	1635	1427	1740	1662	1627	1693	913	972	988	1033
204.673	10179	10160	10176	10207	2908	3064	3045	3093	1789	1714	1675	1445	1739	1626	1604	1649	895	967	974	1031
205.613	9800	9696	9745	9799	2913	3051	3020	3093	1780	1770	1668	1430	1704	1580	1572	1637	887	949	950	1018
206.553	9463	9373	9302	9334	2943	3121	3095	3156	1779	1750	1670	1435	1698	1613	1550	1616	866	944	949	1023
207.493	9039	8803	8811	8899	3001	3135	3105	3175	1854	1794	1671	1436	1699	1589	1529	1629	855	918	926	1003
208.433	8539	8411	8350	8344	3007	3213	3186	3249	1818	1799	1658	1406	1671	1564	1547	1611	856	913	929	994
209.373	8178	7962	7852	7923	3151	3347	3285	3416	1864	1840	1734	1441	1695	1595	1526	1584	861	927	930	983
210.313	7710	7470	7488	7447	3213	3412	3394	3436	1874	1832	1695	1426	1631	1570	1528	1575	832	903	905	1001
211.253	7350	7007	7130	6991	3232	3479	3479	3486	1903	1851	1711	1429	1631	1578	1508	1607	829	874	893	965
212.193	7081	6790	6877	6697	3262	3594	3577	3617	1906	1854	1711	1415	1643	1599	1500	1591	833	871	864	963
213.133	6872	6554	6612	6464	3506	3705	3655	3758	1884	1891	1839	1450	1612	1561	1513	1604	823	848	869	934
214.073	6791	6479	6482	6421	3353	3752	3743	3764	1900	1929	1723	1415	1637	1592	1527	1592	821	870	866	952
215.013	6848	6434	6544	6375	3375	3834	3791	3880	1860	1892	1746	1402	1636	1602	1521	1599	818	860	872	947
215.953	6806	6399	6661	6409	3357	3826	3811	3843	1885	1864	1770	1376	1626	1595	1513	1601	819	836	858	932
216.893	6962	6630	6831	6624	3429	3939	3877	4003	1915	1882	1754	1366	1599	1591	1523	1589	808	833	862	931
217.833	7343	6933	7131	6950	3378	3911	3851	3972	1882	1867	1710	1325	1608	1606	1518	1570	790	847	855	924
218.773	7532	7286	7533	7274	3314	3860	3835	3888	1867	1839	1681	1297	1629	1631	1521	1607	796	847	840	944
219.713	7968	7691	7887	7717	3267	3848	3753	3946	1850	1837	1679	1296	1620	1613	1528	1616	796	826	859	940
220.653	8378	8107	8354	8162	3216	3763	3728	3802	1824	1791	1650	1256	1634	1621	1555	1604	802	827	840	940
221.593	8806	8533	8695	8551	3164	3712	3648	3779	1758	1781	1615	1239	1616	1648	1533	1601	814	819	841	939
222.533	9163	8948	9169	8971	3056	3713	3655	3775	1726	1755	1598	1228	1635	1628	1505	1621	784	821	862	932
223.473	9577	9344	9564	9364	3011	3556	3494	3624	1725	1721	1550	1213	1639	1630	1533	1590	809	825	837	935
224.413	9842	9616	9797	9739	2907	3475	3428	3529	1762	1717	1524	1160	1658	1626	1529	1630	787	826	851	925
225.353	9918	9786	10084	9961	2814	3365	3330	3408	1646	1656	1505	1126	1602	1626	1556	1607	784	836	851	939
226.293	10006	9890	10120	10012	2749	3252	3187	3325	1654	1617	1490	1162	1649	1621	1537	1626	784	820	834	925
227.233	10025	9849	10143	10009	2709	3144	3133	3165	1622	1589	1454	1147	1639	1621	1525	1601	766	802	858	920
228.173	9952	9751	9990	9949	2570	3050	2973	3138	1590	1520	1412	1109	1633	1592	1515	1601	785	795	832	903
229.113	9769	9565	9573	9670	2554	2944	2919	2981	1537	1560	1413	1118	1627	1563	1491	1571	756	784	833	906
230.053	9580	9365	9556	9565	2475	2910	2864	2967	1538	1494	1365	1094	1606	1565	1508	1577	757	792	842	886
230.993	9474	9246	9257	9268	2485	2808	2801	2827	1492	1477	1359	1068	1634	1592	1488	1547	767	793	840	911
231.933	9118	8891	8945	9000	2415	2751	2756	2759	1498	1436	1311	1056	1585	1578	1459	1540	763	780	837	902
232.873	8772	8448	8608	8565	2399	2736	2692	2793	1440	1430	1276	1057	1557	1548	1449	1524	752	770	860	889
233.813	8340	8033	8363	8215	2400	2702	2698	2719	1452	1420	1296	1055	1587	1546	1469	1492	737	754	842	877
234.753	8034	7750	7916	7771	2391	2761	2751	2784	1450	1375	1312	1056	1568	1499	1428	1489	740	758	840	875
235.693	7770	7482	7504	7478	2415	2736	2707	2779	1433	1378	1292	1065	1560	1536	1405	1490	741	753	850	849
236.633	7423	7086	7227	7095	2387	2726	2711	2754	1377	1371	1237	1032	1497	1476	1375	1424	713	754	836	819
237.573	7289	6926	6947	6903	2414	2755	2687	2836	1382	1339	1240	1036	1531	1496	1384	1425	741	733	830	857
238.513	7115	6736	6899	6758	2418	2811	2720	2914	1362	1358	1243	1001	1507	1462	1349	1415	708	725	832	826
239.453	6955	6489	6817	6618	2494	2823	2764	2895	1367	1319	1263	1014	1497	1436	1337	1407	713	723	800	827
240.393	6976	6521	6720	6617	2458	2907	2816	3010	1391	1353	1228	992	1458	1435	1333	1404	727	730	799	833
241.333	7026	6516	6868	6599	2479	2879	2790	2981	1350	1304	1190	998	1439	1402	1320	1375	708	717	799	806
242.273	7193	6668	7001	6782	2573	2965	2863	3078	1339	1332	1212	1003	1446	1401	1291	1376	706	713	803	804
243.213	7261	6794	7209	6913	2448	2957	2848	3077	1360	1351	1212	980	1398	1405	1275	1364	688	696	777	797
244.153	7485	7028	7368	7152	2426	3025	2906	3155	1372	1344	1207	982	1408	1381	1264	1327	702	693	775	769
246.033	7811	7302	7975	7629	2402	2991	2919	3074	1350	1344	1213	993	1378	1358	1277	1345	717	702	796	784
246.973	8050	7585	8343	7871	2417	3009	2874	3155	1356	1338	1228	974	1394	1361	1331	1356	695	714	795	776
247.913	8320	7804	8560	8121	2332	3045	2925	3175	1336	1343	1208	967	1371	1327	1285	1328	691	703	769	759
248.853	8461	7949	8686	8229	2389	2984	2849	3130	1357	1379	1241	964	1348	1314	1262	1327	680	691	743	786
249.793	8449	8005	8911	8340	2265	2948	2837	3070	1353	1335	1203	954	1325	1292	1247	1303	663	685	717	738
250.733	8627	8252	8972	8462	2128	2876	2789	2976	1369	1322	1200	953	1324	1270	1214	1255	654	662	725	729
251.673	8647	8165	8981	8456	2121	2837	2740	2947	1382	1355	1179	939	1253	1258	1199	1257	648	636	706	699
252.613	8605	8259	8961	8444	1995	2811	2698	2936	1375	1346	1166	942	1248	1247	1188	1208	617	624	653	678
253.553	8589	8245	8976	8433	1943	2708	2609	2821	1368	1348	1168	910	1213	1194	1144	1188	616	620	652	671
254.493	8675	8327	8982	8493	1903	2687	2617	2771	1364	1336	1177	926	1202	1192	1116	1171	602	624	648	666
255.433	8553	8207	8922	8480	1853	2572	2496	2664	1330	1335	1201	881	1176	1183	1115	1170	589	601	646	659
256.373	8372	7899	8686	8299	1731	2513	2415	2626	1306	1336	1138	884	1141	1157	1125	1153	599	587	626	637
257.313	8197	7711	8518	7949	1670	2474	2387	2577	1338	1320	1139	870	1135	1157	1091	1148	573	584	603	644
258.253	7904	7518	8145	7699	1587	2430	2332	2544	1281	1287	1128	826	1131	1162	1070	1143	569	571	614	627
259.193	7651	7173	7942	7473	1518	2353	2238	2485	1273	1257	1119	833	1094	1127	1084	1124	551	576	611	619
260.133	7340	6960	7384	6983	1479	2265	2180	2369	1241	1266	1116	833	1084	1147	1030	1070	540	554	579	593
261.073	7081	6709	7146	6793	1386	2208	2100	2334	1229	1220	1056	799	1050	1131	1027	1081	523	539	580	593
262.013	6945	6448	7045	6582	1349	2187	2058	2335	1202	1208	1065	792	1071	1139	1044	1055	517	548	556	590
262.953	6828	6381	6914	6464	1279	2147	2006	2308	1228	1205	1069	778	1066	1134	1014	1058	519	561	564	592
263.893	6751	6254	6861	6430	1217	2160	2039	2300	1177	1190	1063	792	1056	1141	1031	1063	501	540	551	571

## Sheet: Fig 2d
	[Dznep]
Time in Culture (h)	0 microM								10 microM								100 microM
1	282	173	408	345	245	571	601	164	571	205	570	262	489	303	446	960	249	291	217	535	361	713	499	324
2	267	172	417	326	234	524	590	146	539	204	588	234	480	296	398	950	249	289	216	530	349	663	477	319
3	247	155	387	287	243	431	552	152	501	185	566	216	468	272	355	928	241	292	209	524	335	585	423	321
4	220	152	334	241	222	355	514	137	471	162	541	192	437	248	318	902	230	265	205	506	318	467	359	297
5	186	117	276	173	200	291	436	126	420	135	497	177	415	225	271	812	207	226	184	453	274	374	298	238
6	160	102	225	132	159	232	341	118	355	116	415	162	383	211	229	681	181	203	166	380	248	288	244	212
7	124	82	202	105	126	184	280	110	305	99	340	149	331	186	203	562	169	178	155	288	226	227	222	176
8	97	69	170	84	103	144	213	96	254	87	259	144	258	182	177	465	152	156	152	216	221	172	218	155
9	78	58	165	69	87	118	173	77	219	87	216	144	221	169	160	374	138	140	150	174	200	138	211	129
10	65	49	141	65	84	105	140	73	204	79	189	141	184	175	149	322	137	129	140	145	196	109	214	119
11	63	47	132	62	77	92	111	68	172	78	154	141	156	164	144	296	116	125	145	127	190	90	216	113
12	50	41	121	61	70	82	97	67	159	89	143	140	141	163	145	271	112	122	139	115	177	87	219	102
13	48	38	111	57	66	76	87	58	149	84	133	144	129	160	137	224	116	122	133	109	179	76	209	97
14	42	36	100	59	68	78	86	54	152	99	134	153	118	154	136	206	112	112	113	107	173	76	196	108
15	45	39	98	65	63	92	88	57	157	108	133	161	111	158	146	200	106	112	106	104	168	79	190	108
16	47	40	98	80	64	111	97	57	158	136	133	172	122	168	146	210	109	109	93	103	159	75	183	108
17	54	43	108	105	72	129	110	59	172	138	133	182	118	170	147	234	96	110	92	118	161	81	181	104
18	65	49	125	121	71	152	120	66	187	159	149	210	116	175	168	275	99	105	91	119	177	91	183	108
19	76	55	145	145	81	197	133	64	207	180	174	212	125	200	184	336	105	104	83	128	191	99	192	118
20	94	69	188	171	102	217	166	74	241	193	200	240	138	214	221	430	101	106	91	136	198	120	218	140
21	104	70	208	199	129	255	195	78	305	217	232	251	158	239	248	529	103	117	104	164	221	137	247	169
22	120	80	244	204	149	267	224	91	356	235	285	261	185	256	283	620	124	120	115	201	239	159	282	194
23	131	96	265	221	172	267	256	91	401	252	309	268	240	274	306	695	131	131	123	232	258	184	313	210
24	141	111	280	232	178	282	268	101	437	268	348	275	258	284	300	769	140	142	135	252	276	192	359	249
25	151	121	291	222	179	263	295	106	473	263	365	266	282	276	308	803	147	157	144	260	294	200	384	260
26	155	121	287	211	184	233	300	114	502	273	401	258	303	278	304	792	169	160	152	267	300	210	406	275
27	152	124	262	186	166	211	305	114	497	259	419	243	317	263	283	744	168	164	150	269	292	206	420	268
28	139	121	229	155	146	181	295	112	488	236	425	237	314	234	268	704	173	170	149	258	286	184	416	261
29	134	106	198	136	116	167	271	103	457	216	420	221	321	227	249	608	178	167	142	254	275	171	394	254
30	121	94	178	109	88	155	242	92	408	193	407	203	302	190	224	510	177	152	137	239	252	152	361	230
31	107	79	170	97	77	154	205	79	364	175	373	182	276	167	194	429	167	144	114	223	240	136	334	212
32	98	72	149	85	74	140	186	68	300	150	338	174	250	159	162	320	149	123	104	185	213	121	298	183
33	92	60	144	77	68	137	152	57	268	134	313	158	217	149	144	250	149	109	90	154	199	114	270	165
34	85	53	133	75	68	130	136	50	222	124	291	157	186	146	132	194	129	94	77	140	184	107	95	144
35	72	47	136	69	73	122	113	43	188	114	266	141	166	144	119	153	120	78	26	117	176	102	227	32
36	70	45	130	65	69	124	104	40	167	103	244	138	145	133	122	128	116	74	64	103	168	100	206	123
37	65	41	135	63	77	121	94	38	152	96	234	132	140	133	116	115	110	63	57	93	157	104	12	113
38	64	42	137	65	78	111	90	39	131	95	224	130	134	147	118	101	104	60	16	85	145	103	181	33
39	64	41	137	66	74	115	75	41	126	89	215	135	126	137	111	97	105	57	52	81	141	99	181	112
40	65	36	148	67	79	124	74	36	119	87	208	143	121	150	120	102	104	54	53	73	129	99	163	109
41	67	35	149	78	84	138	68	39	106	92	204	142	129	168	121	117	102	56	52	69	130	107	162	115
42	67	36	162	86	87	143	73	45	111	104	202	149	131	180	137	137	98	56	52	66	133	119	164	112
43	79	40	178	103	97	165	84	47	114	108	199	158	140	199	144	172	98	57	61	71	135	117	159	110
44	87	45	200	123	114	180	95	52	118	119	208	159	151	202	155	226	103	58	65	76	140	131	161	114
45	91	52	210	129	129	184	119	60	147	137	231	176	171	218	164	293	101	68	75	99	159	141	170	118
46	108	55	215	146	154	176	140	69	165	150	226	185	202	219	179	369	101	69	83	122	175	156	186	131
47	113	65	237	154	162	175	183	79	188	162	233	191	226	234	190	438	105	83	99	151	200	158	209	149
48	113	72	247	159	173	179	208	103	212	177	241	205	255	243	199	503	101	94	108	176	217	172	224	143
49	119	83	244	163	175	171	241	119	224	186	252	204	295	243	216	548	105	101	122	212	233	180	246	155
50	119	82	222	156	176	156	274	146	246	188	260	217	318	249	228	568	104	109	131	245	237	199	259	165
51	112	84	196	149	160	137	288	148	263	192	267	210	344	246	224	578	109	125	139	268	245	198	288	179
52	102	92	185	144	134	129	307	156	253	182	273	203	361	235	231	561	114	130	140	275	256	187	305	182
53	90	90	156	138	106	60	332	153	257	165	275	197	357	226	222	534	112	144	132	271	262	186	336	194
54	78	89	141	64	87	105	310	138	250	145	261	191	361	199	228	485	121	146	134	273	263	172	329	192
55	77	80	123	100	43	100	285	116	240	151	251	187	328	182	201	423	127	142	126	249	249	164	338	190
56	69	76	109	98	68	94	259	102	222	131	226	171	329	159	187	349	136	145	118	218	235	155	333	182
57	65	67	108	99	57	98	238	86	191	123	220	164	305	142	172	296	129	130	112	187	218	139	319	171
58	61	62	107	91	61	99	197	66	168	119	193	148	259	125	150	240	123	124	108	156	192	129	310	161
59	69	55	96	86	54	103	176	60	142	106	168	139	236	113	133	199	131	118	107	126	167	120	299	158
60	69	53	94	80	55	104	159	48	128	98	145	135	220	101	119	165	119	111	105	107	162	115	146	147
61	71	48	97	79	58	101	142	45	107	94	129	135	194	93	113	131	115	102	53	96	157	109	236	72
62	74	47	109	74	63	108	111	43	99	88	114	131	181	81	104	114	118	91	92	88	157	100	234	134
63	79	43	114	71	68	105	103	41	82	89	102	125	162	80	101	93	106	93	85	80	154	92	215	125
64	86	37	114	69	65	106	99	41	78	86	94	122	166	72	96	96	102	87	84	70	152	88	198	122
65	91	38	122	81	81	100	85	42	71	91	83	132	142	74	100	99	100	84	79	64	148	81	194	115
66	100	39	138	81	87	106	84	43	78	95	82	133	142	73	96	110	100	81	79	69	148	86	186	117
67	101	38	149	85	97	106	82	42	72	99	78	130	140	71	99	131	92	79	77	65	148	78	180	114
68	110	39	166	93	119	116	82	45	78	109	79	137	132	76	111	157	94	77	80	67	150	83	181	112
69	107	38	168	102	135	122	91	46	88	112	93	149	121	79	109	193	96	79	74	81	145	85	172	117
70	114	40	179	113	154	124	110	56	97	121	107	150	135	96	127	236	94	76	78	103	143	87	179	118
71	109	45	183	123	174	129	134	61	123	130	119	161	143	110	131	273	91	78	79	122	156	85	174	118
72	106	48	194	123	177	129	157	69	140	147	130	167	164	116	143	318	92	83	83	152	160	92	182	130
73	105	49	190	125	193	133	182	78	143	159	141	177	180	124	144	359	94	83	89	183	170	93	191	136
74	99	55	192	124	186	123	224	94	162	155	152	181	192	128	154	382	94	94	91	214	181	96	210	134
75	95	57	168	121	171	117	252	100	171	151	160	177	204	126	158	393	92	96	93	240	199	102	227	136
76	84	60	161	116	151	110	272	110	185	149	165	181	217	128	169	412	94	106	97	244	199	97	242	146
77	85	62	143	116	121	101	288	114	190	149	173	178	229	123	166	401	103	113	104	260	213	95	253	148
78	83	65	138	105	104	93	297	113	186	149	177	173	238	113	167	378	106	117	99	255	215	100	272	153
79	82	64	120	95	86	91	268	105	185	144	170	173	241	109	168	327	102	127	94	243	213	91	278	150
80	78	62	116	85	71	87	247	93	169	136	164	166	248	95	162	274	111	127	87	226	216	84	281	155
81	81	56	107	79	63	87	226	84	158	129	152	154	242	85	161	243	111	123	90	195	209	85	288	155
82	79	57	106	82	58	85	193	77	144	120	130	156	243	72	156	222	113	125	86	182	192	76	282	148
83	77	54	94	77	55	87	164	69	128	112	118	152	232	68	150	177	106	123	81	153	185	73	275	136
84	84	55	92	74	53	93	137	52	112	106	109	141	195	61	148	148	107	112	81	132	174	63	276	124
85	84	49	94	76	55	92	118	43	106	102	103	134	183	52	130	132	106	109	70	116	164	62	253	119
86	91	49	94	76	58	101	110	38	96	93	100	128	160	54	120	105	104	102	69	106	157	52	249	111
87	89	46	96	71	61	58	106	32	86	94	91	126	156	42	117	89	108	91	64	99	147	49	234	102
88	93	42	92	47	61	101	110	36	76	96	89	124	149	40	109	83	109	84	59	98	146	42	229	99
89	96	39	101	77	44	93	119	31	69	96	83	119	126	40	99	80	102	81	64	90	145	43	208	98
90	99	35	103	81	83	86	125	34	70	92	76	109	119	38	100	78	104	77	63	94	147	41	191	99
91	106	33	114	80	85	94	134	32	66	98	76	116	105	40	97	87	100	74	68	83	146	40	175	101
92	107	38	120	80	94	102	145	28	67	99	71	117	101	43	101	106	94	76	64	88	151	39	163	98
93	109	36	129	91	102	92	163	33	66	113	77	121	95	45	106	122	91	70	62	92	150	39	152	108
94	113	40	134	93	118	98	178	32	66	108	79	125	96	48	102	146	95	71	65	96	152	44	151	106
95	106	39	139	91	119	99	185	37	79	111	88	128	107	49	101	173	85	69	67	106	150	47	145	107
96	107	40	139	100	128	103	199	38	83	123	97	135	108	52	105	208	84	68	68	130	158	43	145	102

## Sheet: Fig 2e
	[Dznep]
Time in Culture (min)	CTL			20 microM			50 microM			100 microM
0	57.0037	43.1104	67.8795	50.3138	56.5369	55.8791	55.7943	55.4757	54.9055	78.1153	58.8971	58.3953
5	57.8097	43.9782	65.5264	48.0039	56.2159	54.1394	55.9466	53.4904	55.1429	70.8169	58.7756	58.6675
10	59.0809	43.9961	66.3352	48.6832	56.0162	53.1788	57.446	53.3344	55.552	64.1673	59.2867	59.1852
15	60.8077	44.1802	63.6863	48.0091	56.0826	52.4191	57.1684	52.1547	56.2353	60.864	60.0969	60.0198
20	62.909	44.0571	63.4978	48.3143	56.4848	51.762	57.8507	51.6104	57.2669	57.109	60.0918	61.191
25	65.2907	45.1362	62.8483	48.2533	57.1915	51.1416	57.6932	51.3244	58.6331	55	62.1243	62.6516
30	67.8976	46.1724	63.1112	48.4282	58.1082	51.2067	57.7179	52.1376	60.2271	53.5699	63.2983	64.3001
35	70.7277	45.7131	62.6747	48.3599	59.1265	51.7171	57.1488	50.9211	61.903	53.2741	64.6421	66.0202
40	73.8088	46.6911	63.0649	48.9132	60.1469	51.8596	57.9951	50.924	63.535	51.596	66.7693	67.7284
45	77.1597	46.6119	64.6275	50.1558	61.0858	52.1501	58.5205	51.2464	65.0325	50.7288	68.2681	69.3912
50	80.7651	48.8593	64.7267	51.3083	61.8875	53.6393	58.878	51.7726	66.3272	51.2674	69.8322	70.9998
55	84.563	49.8987	64.9208	52.8178	62.5284	53.9042	60.7082	52.7715	67.3742	50.5486	70.6517	72.5341
60	88.4259	50.0567	65.7182	52.6822	62.9999	54.0733	60.9882	53.4959	68.1652	52.6043	71.8162	73.952
65	92.1404	51.4084	69.8446	54.7197	63.294	56.8286	62.9776	54.4557	68.7257	52.8349	72.6033	75.2066
70	95.4119	53.1794	72.3155	53.8437	63.4062	57.5051	62.9749	54.9096	69.0969	53.2719	72.0228	76.2728
75	97.9135	54.6324	74.5931	56.7171	63.3443	58.6664	63.1353	57.4793	69.3176	55.3446	73.1087	77.161
80	99.3741	55.3975	78.2924	57.4207	63.1279	60.5698	63.5655	58.5933	69.4095	55.6889	72.0044	77.8999
85	99.6672	55.9972	81.1554	57.9499	62.781	61.6218	63.5621	58.7171	69.3671	57.2247	72.7849	78.4934
90	98.8468	57.3023	82.8763	58.2569	62.3226	62.5939	64.2597	59.2973	69.1692	60.1681	71.696	78.8886
95	97.0983	57.5068	85.9928	58.9196	61.7587	64.2944	64.7109	61.0797	68.8062	61.6913	69.7685	78.9921
100	94.6457	57.5263	90.3739	59.1439	61.089	64.5748	64.7863	59.8511	68.2908	62.2421	69.8029	78.7272
105	91.6924	57.502	93.9801	59.1283	60.3276	65.2947	63.781	61.2072	67.6416	62.6966	67.8373	78.0815
110	88.4137	59.7457	96.5888	58.6783	59.5173	67.8361	62.9901	60.299	66.8715	63.575	67.0362	77.1022
115	84.9679	58.3994	99.3041	58.5001	58.717	68.6942	63.4953	61.1592	66.0052	65.862	64.2861	75.8553
120	81.5063	57.7518	101.211	57.906	57.9737	68.4103	62.035	60.4272	65.1032	65.0158	63.0825	74.4013
125	78.1811	56.9122	106.158	58.2187	57.3096	70.0263	62.4678	60.8233	64.254	67.1013	62.4801	72.8106
130	75.1433	56.4775	109.143	56.724	56.7394	69.6866	63.0241	60.4331	63.5364	64.9608	60.9793	71.1801
135	72.5335	57.2057	112.533	57.0071	56.2953	70.3157	62.3506	59.0026	62.9931	65.5991	60.9953	69.6146
140	70.4816	56.6764	115.82	56.1497	56.0226	69.4075	61.8174	59.0671	62.6404	64.1155	60.105	68.1932
145	69.1065	58.2701	121.1	55.0067	55.946	70.1444	62.0773	57.1157	62.4921	64.419	60.2185	66.9567
150	68.5038	59.01	126.413	54.1193	56.0471	69.6702	60.2143	57.1731	62.5605	64.4754	59.8634	65.9154
155	68.7472	59.1653	131.185	53.7372	56.2743	70.1066	60.2908	56.342	62.8342	61.7579	57.7589	65.0539
160	69.925	60.4968	133.534	53.9028	56.5777	69.6374	60.3969	55.8973	63.2656	61.4822	59.1787	64.339
165	72.1779	64.2064	137.723	52.3836	56.9397	68.1214	59.3309	55.2044	63.7916	60.6436	58.4154	63.7463
170	75.6935	66.7568	138.708	51.548	57.3799	66.9456	57.6707	53.145	64.3695	59.5134	58.5995	63.2855
175	80.6466	68.314	139.472	51.3047	57.9246	64.3143	58.2147	51.8838	64.9852	59.0769	58.1441	62.9929
180	87.1053	71.6334	138.375	51.591	58.5654	64.9995	58.1532	52.6345	65.6315	58.4985	58.1658	62.8941
185	94.9463	73.9051	140.466	51.5444	59.2506	64.6301	57.7176	50.2568	66.2845	57.6321	59.4884	62.9783
190	103.829	75.0178	138.505	51.4004	59.9158	62.2877	56.2184	50.2395	66.9	56.0672	59.8677	63.2016
195	113.252	76.7661	137.343	51.8711	60.5174	61.3498	57.1727	49.9167	67.4232	55.3755	60.0404	63.502
200	122.641	79.2514	135.723	51.4672	61.0356	60.8563	55.5909	49.4485	67.7982	55.5749	60.3968	63.8131
205	131.417	81.1175	133.115	52.184	61.459	60.194	55.1903	47.9293	67.9734	55.404	59.5623	64.0776
210	139.037	81.8988	127.881	51.517	61.773	58.7577	55.0669	48.2879	67.9129	54.463	59.555	64.265
215	145.03	81.4213	123.184	51.7717	61.9506	57.6109	54.3844	48.2465	67.6189	52.8518	59.3255	64.3777
220	149.047	78.4965	117.603	52.4612	61.9423	57.601	54.7273	47.8336	67.1375	53.515	58.9706	64.4307
225	150.906	77.281	114.105	53.1371	61.6877	57.1352	54.2028	48.1631	66.5318	52.3466	58.6484	64.4216
230	150.588	75.36	110.6	51.9697	61.1574	55.9423	53.8551	48.0428	65.8447	52.8309	58.52	64.3263
235	148.212	73.3765	109.476	52.2324	60.3836	55.0769	52.8286	49.3101	65.0858	51.8786	58.3306	64.1265
240	143.99	71.407	105.951	52.176	59.4401	54.7904	53.0059	49.6959	64.2488	51.66	57.6357	63.8274
245	138.202	70.2111	105.046	50.9272	58.3975	53.8946	53.2964	50.0209	63.3391	52.0561	56.6608	63.4424
250	131.205	67.8854	104.651	51.9976	57.3038	53.8223	51.5973	50.2687	62.38	52.2275	55.2661	62.9651
255	123.45	65.2175	104.579	52.1552	56.1944	53.9897	52.4508	51.1303	61.3938	52.1184	55.2392	62.3702
260	115.429	63.7165	104.406	50.8063	55.0973	52.4551	51.9079	51.2365	60.3863	53.1517	54.5684	61.6404
265	107.553	61.4383	106.313	50.3431	54.0236	53.9466	50.5366	50.6732	59.3581	54.1971	54.1652	60.7901
270	100.073	58.3975	108.876	50.4311	52.9709	53.03	51.0123	51.3631	58.3193	52.8112	53.4873	59.8658
275	93.1074	58.0006	111.895	49.8144	51.9484	52.8327	50.8322	51.7229	57.2841	52.1136	52.6138	58.9283
280	86.7218	57.0197	114.677	49.5962	50.9901	52.805	50.372	51.372	56.2562	52.9413	51.4073	58.0255
285	80.9834	56.111	118.548	49.0848	50.1357	53.8248	50.749	51.4239	55.2264	52.4546	50.0743	57.1692
290	75.9853	55.8031	121.744	48.6157	49.401	53.4198	49.9162	52.0708	54.1899	52.6725	50.588	56.3325
295	71.8496	56.3825	124.845	48.061	48.7737	53.4044	49.6707	50.5102	53.1719	52.0858	50.0793	55.4759
300	68.714	57.1376	130.367	47.5052	48.2362	53.755	49.2038	51.1234	52.2338	52.2732	49.2604	54.5849
305	66.7137	59.1092	131.744	47.7727	47.7822	55.7822	48.3978	50.0331	51.4433	51.6264	49.0428	53.6878
310	65.9706	61.7026	133.383	47.0434	47.4122	54.9171	49.0727	50.5333	50.833	51.5317	48.2846	52.8353
315	66.5876	62.9431	132.623	46.0906	47.1236	55.2389	48.8217	49.5014	50.3858	50.712	47.9567	52.0627
320	68.6394	66.444	131.616	46.2735	46.9149	55.2387	48.527	48.7753	50.0558	50.3907	46.7951	51.3656
325	72.1469	69.047	136.456	46.9818	46.7984	54.2498	47.8419	48.4601	49.8035	49.72	46.541	50.7101
330	77.0415	71.0037	130.926	46.1821	46.8002	54.6701	48.2921	47.95	49.6154	49.6481	46.9445	50.0641
335	83.1538	73.6714	127.039	45.7696	46.9399	54.7053	47.3337	47.6277	49.4967	49.2048	47.2041	49.4232
340	90.2425	77.7892	126.479	46.015	47.213	53.7442	48.0923	48.5312	49.4518	49.3424	46.3774	48.8117
345	98.0203	78.9897	121.512	45.786	47.5992	52.3248	47.2653	46.7577	49.4763	48.5617	46.2692	48.2629
350	106.134	81.4517	119.239	46.2733	48.0802	51.8678	47.2583	46.3969	49.5614	48.1276	46.0954	47.8009
355	114.141	82.1454	113.508	46.1464	48.637	51.1069	47.1764	46.6281	49.6954	47.3736	45.1877	47.4383
360	121.544	81.6501	107.171	46.3114	49.2363	50.9264	46.8881	45.8363	49.8632	47.6787	45.4595	47.1802
365	127.85	79.6943	103.555	46.2427	49.8363	50.2587	47.0416	45.9877	50.0484	46.4613	46.2481	47.0225
370	132.611	81.3124	98.6089	47.3735	50.4081	50.4	47.0187	45.8751	50.235	46.7144	46.2176	46.9482
375	135.454	77.9862	96.8154	46.5673	50.9417	49.818	47.2406	45.2801	50.4053	47.3275	45.9152	46.931
380	136.145	77.0718	94.9538	46.9315	51.4317	49.481	46.6066	45.4593	50.5448	47.9094	46.5765	46.9439
385	134.657	73.5536	90.98	46.3896	51.8681	48.7792	47.0625	45.4774	50.6571	47.1037	46.5672	46.969
390	131.166	70.8681	90.9181	46.5225	52.2412	48.7483	46.7868	44.7466	50.7653	46.4229	45.9885	47.0013
395	126.005	69.6991	90.1647	45.9539	52.5453	48.5717	47.2301	45.1442	50.8887	46.7978	46.077	47.0428
400	119.615	65.9113	88.8843	46.7371	52.7712	47.7076	46.3721	44.7569	51.0174	45.91	46.461	47.0929
405	112.487	65.4562	90.2303	47.2706	52.9009	47.7516	46.7868	44.4722	51.1195	46.2289	46.4415	47.1511
410	105.069	62.2691	93.529	46.8482	52.9112	46.5972	46.4467	44.4081	51.1706	45.5351	46.437	47.2281
415	97.7065	61.7366	96.3028	46.593	52.7829	47.9151	46.6029	45.4187	51.1748	46.4108	46.415	47.3417
420	90.6531	59.6072	100.951	46.4962	52.5142	47.4165	46.6738	45.4506	51.1549	45.4948	46.5199	47.494
425	84.1142	58.3114	103.494	46.3844	52.1302	47.6052	46.8576	45.1824	51.1233	46.0535	45.9011	47.6553
430	78.2713	58.8378	111.288	46.1205	51.6709	47.3321	46.7519	45.0586	51.0629	44.9292	47.1022	47.7764
435	73.2715	57.7587	116.895	46.6697	51.168	47.7155	46.5313	45.3533	50.9392	45.6953	47.5683	47.8185
440	69.2204	59.5667	122.817	46.1112	50.6382	47.3641	47.4354	45.7469	50.7323	46.4829	46.9334	47.7776
445	66.1989	59.3635	126.907	45.7638	50.0936	47.3082	46.6822	45.4451	50.4554	46.3756	46.4653	47.6834
450	64.2896	62.5323	129.107	45.7224	49.5465	47.059	46.6162	46.6612	50.1432	46.2231	47.2078	47.5749
455	63.5759	65.6402	131.607	45.9963	49.0081	47.9842	46.8514	46.1774	49.8241	46.4606	47.4153	47.4771
460	64.1067	69.0206	131.532	44.8352	48.4935	46.9051	46.9374	46.4009	49.5091	46.1296	46.2349	47.4009
465	65.8572	71.6722	132.655	45.4643	48.0207	48.6566	46.6849	46.771	49.2015	45.8734	45.8237	47.3531
470	68.7204	74.8038	129.942	45.7319	47.594	48.1213	45.8776	47.0461	48.9037	46.2413	46.2628	47.3337
475	72.5292	77.9558	129.779	44.9662	47.1935	48.2088	45.9036	46.705	48.6074	45.6196	46.4356	47.3307
480	77.0747	80.3675	122.522	45.5756	46.7895	48.448	47.0385	46.9086	48.2934	46.6153	45.9703	47.328
485	82.0963	81.0862	117.841	44.8308	46.373	49.4414	46.1292	47.6746	47.9536	46.125	46.3704	47.3125
490	87.2596	81.2992	112.262	44.6859	45.9698	48.0801	46.3806	47.3053	47.609	46.6721	45.7332	47.2665
495	92.1575	81.2678	103.718	43.8833	45.6207	48.6947	46.8631	46.7489	47.298	45.9845	45.6777	47.1631
500	96.3552	80.8518	101.029	44.9727	45.3488	48.5457	46.0286	46.8335	47.054	46.3424	46.1122	46.981
505	99.4593	80.4977	94.4999	43.9099	45.1462	48.1094	46.3156	46.8085	46.8919	46.229	46.0442	46.7277
510	101.187	80.7842	90.4763	43.6752	44.9846	48.1386	46.6038	45.7475	46.8032	45.7619	45.5394	46.443
515	101.422	78.5054	86.1877	44.4326	44.838	48.3281	46.1039	46.6218	46.761	45.5135	44.913	46.1733
520	100.251	76.3568	83.0456	43.594	44.6977	47.6946	46.1561	45.7297	46.7361	46.477	45.2641	45.9393
525	97.9282	74.4155	80.1209	43.6283	44.5697	46.9383	45.8673	45.2399	46.7069	46.4257	45.4132	45.7285
530	94.7733	73.5887	80.6262	43.454	44.4578	46.9654	46.2619	46.0798	46.6542	45.6258	45.3663	45.5174
535	91.0587	69.8031	77.8379	43.7088	44.3573	47.198	45.6647	45.3093	46.5614	46.9653	44.223	45.3035
540	86.9695	68.2691	80.0584	42.8996	44.2593	46.4293	45.1791	45.0362	46.428	45.8831	44.9589	45.1185
545	82.6551	64.4961	79.0856	43.8284	44.156	46.3226	44.9973	44.7417	46.2756	45.0669	44.3669	45.0066
550	78.2848	62.8265	81.9802	43.3688	44.0425	46.7381	45.6423	44.3661	46.1314	45.6416	44.3099	44.9819
555	74.035	62.364	84.8968	42.5497	43.9225	46.5941	46.4757	43.7988	46.0097	45.9078	44.4922	45.0068
560	70.0423	61.6344	90.3912	42.5391	43.8079	45.4559	44.9346	43.9532	45.9124	44.6702	44.0605	45.0195
565	66.392	59.1853	95.0166	43.582	43.7061	46.313	45.0058	44.0232	45.8405	44.3474	44.2281	44.9859
570	63.1466	58.7519	102.823	43.4643	43.6115	45.295	44.8783	44.0762	45.7926	44.378	44.1284	44.9207
575	60.37	58.4911	107.412	42.457	43.5127	44.7845	44.1858	44.0309	45.7548	44.0717	44.3671	44.8591
580	58.1221	58.249	113.932	42.6829	43.4028	44.9116	44.2407	43.7245	45.7047	44.13	44.198	44.8172
585	56.4352	59.1692	120.212	42.8908	43.2827	44.3188	44.9454	43.8963	45.6299	44.283	44.4938	44.784
590	55.2961	61.8941	124.558	42.6288	43.1619	44.8658	44.3166	43.5496	45.5345	43.9077	44.1287	44.7443
595	54.6547	63.4049	125.709	43.2849	43.055	44.9486	44.286	43.1868	45.4239	43.3147	43.9765	44.6948
600	54.4521	65.7405	125.739	42.9243	42.9711	44.7231	43.8355	43.5046	45.294	43.4465	44.1261	44.6374
605	54.632	68.3706	123.879	42.7222	42.9025	44.8345	43.5203	43.5558	45.1406	44.0339	44.2259	44.5702
610	55.1286	70.1103	121.377	42.4084	42.8275	44.5429	43.3081	42.9889	44.9706	43.8069	43.8237	44.4922
615	55.8574	72.7646	120.576	42.6242	42.729	44.574	43.2647	42.7986	44.7958	44.0502	43.307	44.4084
620	56.7232	74.6359	114.804	41.5628	42.6082	44.2419	43.6666	42.8646	44.6219	43.9937	44.0443	44.325
625	57.6269	77.4666	109.849	42.0718	42.4786	44.1072	43.1136	42.8628	44.4503	44.2005	43.4813	44.2477
630	58.4587	76.7034	102.693	42.4318	42.3537	44.0092	43.2991	42.6071	44.2832	43.5743	43.3893	44.1867
635	59.0974	78.5192	96.7842	42.0509	42.2438	43.8988	43.1147	42.9478	44.1201	43.5732	43.0467	44.1531
640	59.4429	79.7914	92.2424	42.1839	42.1556	44.1805	43.0031	42.1735	43.9538	43.8494	43.8588	44.1446
645	59.4622	76.3322	85.3692	42.5136	42.086	43.5062	43.1608	42.6678	43.7781	43.4774	43.9816	44.1438
650	59.1931	75.6774	81.4487	42.247	42.0235	43.8273	41.7378	42.5489	43.5957	42.9746	42.8647	44.1302
655	58.6891	73.1582	77.7368	42.4193	41.963	43.8729	42.4866	42.3436	43.4149	42.6581	43.1823	44.0909
660	57.9709	71.5461	73.4716	41.2152	41.9115	43.2999	42.2761	42.5254	43.241	43.506	43.9389	44.0231
665	57.0451	69.8675	70.4919	42.0627	41.8745	43.2848	42.0148	42.5187	43.0806	43.3353	44.1977	43.9334
670	55.9502	66.5188	68.9743	41.6868	41.8433	43.6794	42.0139	42.8921	42.9462	43.16	42.3925	43.8336
675	54.7585	65.0938	67.8169	41.7344	41.7997	43.1782	42.1472	42.1852	42.85	43.198	43.0321	43.7375
680	53.5305	61.9734	66.3213	41.8868	41.7311	43.4804	42.0427	42.3414	42.7903	43.2633	42.3749	43.6574
685	52.2928	60.6291	66.3153	41.3953	41.6436	42.7955	41.5254	42.0735	42.7449	42.9791	43.0484	43.598
690	51.0604	57.8885	67.0878	41.3085	41.5585	43.026	41.4811	41.7633	42.6843	42.8483	43.4059	43.5495
695	49.8608	56.902	69.1899	41.7341	41.4939	42.7078	41.6777	42.3927	42.5945	42.7325	42.6681	43.4929
700	48.7322	54.9647	71.2887	42.2741	41.452	43.3146	41.2688	41.4768	42.4883	43.4046	42.1389	43.4162
705	47.7149	52.8021	73.967	41.8393	41.4254	42.2986	40.8545	41.442	42.3896	42.6627	42.4677	43.3229
710	46.85	52.4427	76.1637	41.1285	41.4063	41.9857	41.4853	41.9421	42.3052	42.4213	42.7877	43.2252
715	46.1661	53.2231	77.3161	41.6892	41.3887	42.2696	41.2192	41.5381	42.221	42.2814	42.4791	43.1348
720	45.6575	52.4579	79.4868	41.6307	41.3676	42.7039	40.9855	41.4922	42.1254	42.531	42.1893	43.0569
725	45.2826	55.2707	82.4836	41.2295	41.3417	42.0951	40.7513	41.1811	42.0277	41.8775	41.465	42.9915
730	44.9958	55.3814	84.5719	41.8581	41.3124	42.2824	41.0664	41.1584	41.9478	43.2474	42.44	42.9361
735	44.7817	57.88	85.204	41.2971	41.2814	42.4688	40.9365	40.7897	41.8942	41.3415	41.3983	42.8879
740	44.6564	60.0756	83.1241	41.0762	41.2479	42.19	41.1449	41.3251	41.8544	42.6547	41.5548	42.8429
745	44.6363	62.8609	83.1704	41.5503	41.2095	42.2296	41.4365	41.1426	41.8029	42.2957	42.2315	42.7963
750	44.7071	65.8291	81.0853	41.3129	41.1681	42.1185	40.9788	41.0777	41.721	42.0688	41.0752	42.7452
755	44.8165	67.8033	78.2253	41.0106	41.1311	41.5206	40.8021	40.9193	41.6123	42.0755	41.9257	42.6913
760	44.8978	69.2435	75.9591	41.7842	41.1036	42.1012	41.1499	41.0571	41.5008	42.6199	42.0378	42.6416
765	44.905	72.1962	73.4477	41.3898	41.0816	42.2349	41.3039	41.1725	41.411	41.666	42.0258	42.6068
770	44.8301	71.7388	69.5984	41.1921	41.0596	41.4997	41.2079	41.1354	41.3513	41.3655	42.0085	42.5951
775	44.689	71.3814	67.3551	41.3111	41.039	41.2372	40.7822	41.0178	41.3131	41.2767	42.1842	42.6033
780	44.4986	71.4458	64.4749	42.0414	41.0219	42.0279	41.1867	40.9591	41.2824	42.3185	41.6541	42.6188
785	44.267	68.9947	61.7115	41.2572	41.0031	41.5513	40.9873	40.7506	41.2517	41.1318	41.9287	42.6306
790	43.9977	69.8445	59.6862	40.7318	40.9744	41.2691	41.1544	40.2747	41.2223	41.2797	41.678	42.6337
795	43.6977	67.7943	57.4234	41.4498	40.9336	41.8288	40.4855	41.2654	41.1954	41.6712	42.0248	42.6213
800	43.3793	66.1949	53.7642	41.1595	40.8854	41.8006	40.5876	40.6163	41.1681	41.8087	42.3105	42.5775
805	43.0562	63.6576	53.7029	41.1858	40.8386	41.5279	40.5931	40.6313	41.1387	42.33	42.4698	42.4856
810	42.7428	62.9212	51.9672	41.5503	40.8017	41.5007	40.3429	40.267	41.1132	41.6402	41.9548	42.3476
815	42.4569	60.1182	50.8557	41.3879	40.7804	41.258	40.6059	40.2977	41.0951	41.8201	41.771	42.1909
820	42.2144	58.4821	51.5011	40.8568	40.7777	42.022	40.71	41.1758	41.0741	41.5246	41.9622	42.0531
825	42.0161	56.9627	50.9225	41.2176	40.794	40.6856	40.4807	41.2129	41.0354	42.0826	41.829	41.9606
830	41.8475	54.9501	51.8278	41.7273	40.8201	41.3152	39.8799	40.2564	40.9822	41.5378	41.5973	41.9216
835	41.6941	52.8287	50.989	41.3449	40.8365	41.8759	40.7005	40.8613	40.9348	41.2635	41.3612	41.9303
840	41.551	51.1655	49.719	40.7991	40.8302	40.8703	40.8769	40.9045	40.9075	41.6445	41.2182	41.9733
845	41.4211	51.3753	51.3241	40.8047	40.8087	41.1994	40.1332	39.9636	40.8944	41.1625	41.3589	42.0324
850	41.3107	50.0917	50.8234	40.9452	40.7944	41.5503	40.404	40.3768	40.88	41.798	41.0146	42.0875
855	41.2275	49.3487	52.0481	40.6153	40.8024	41.2194	40.4455	40.5006	40.8522	41.8862	41.6066	42.121
860	41.176	50.116	52.1552	41.3595	40.826	41.2824	40.8159	40.8091	40.8107	41.6468	41.668	42.1252
865	41.1525	49.6688	51.1681	41.4174	40.8451	41.2753	40.2553	40.2985	40.7689	41.5778	41.0943	42.1077
870	41.1453	49.6995	52.2868	40.9257	40.8487	41.2107	40.6021	40.5698	40.7474	41.2489	41.3254	42.0849
875	41.143	50.195	51.3676	40.7967	40.844	40.6291	40.6651	40.9081	40.7578	42.2371	41.9993	42.0678
880	41.1427	50.6886	51.0958	41.4933	40.8432	41.3263	40.4157	40.8936	40.7943	41.4754	41.3877	42.0542
885	41.1442	51.7372	50.7669	41.128	40.8493	40.7591	40.6836	40.1944	40.8398	41.3126	41.0387	42.0317
890	41.1363	52.7731	49.8726	40.5827	40.8589	40.3393	41.089	40.9565	40.8743	40.9119	41.1809	41.985
895	41.0998	53.1967	48.7888	41.347	40.8687	40.7895	40.5125	40.5608	40.8811	41.6529	41.6199	41.9058
900	41.0283	53.6418	48.6766	40.9002	40.8781	41.5963	40.1262	40.4963	40.8535	41.0431	41.0518	41.8041
905	40.939	54.1257	48.5741	41.2522	40.8889	41.264	40.2961	40.8153	40.7992	39.9537	41.3706	41.7053
910	40.8579	54.5766	48.3924	40.8704	40.9021	41.0089	40.9762	40.3076	40.735	41.0241	41.3086	41.6266
915	40.7971	54.0199	47.9568	41.556	40.9115	40.701	40.5005	40.3695	40.6779	41.0896	40.8379	41.56
920	40.7468	54.7616	46.5484	41.0342	40.9057	40.8217	39.9331	39.984	40.6372	40.9755	40.8584	41.4802
925	40.6894	55.6388	45.5674	40.9857	40.8756	40.6485	40.1778	40.7383	40.6112	41.5852	40.8746	41.3653
930	40.6176	53.1583	44.908	41.0331	40.8201	40.8572	40.3159	40.8524	40.5904	40.9292	40.8782	41.2106
935	40.541	53.9219	44.9082	41.362	40.7491	41.2325	40.1963	40.3999	40.5695	40.685	40.6258	41.029
940	40.4768	52.1048	44.7837	40.9946	40.683	40.6821	40.1711	39.8842	40.5529	40.7662	40.5885	40.8408
945	40.4326	51.0387	44.4313	40.605	40.6405	40.6384	40.2907	40.1644	40.5449	40.8024	41.0508	40.6644

## Sheet: Fig 3a
	[Dznep]
Time in culture (h)	control								0.25 microM								0.5 microM								1 microM
11.85	59081	60455	56557	56174	60127	56267	54875	58557	57099	56800	55333	56043	205407	54959	54155	56398	58501	59613	56566	55426	56781	55351	56389	57501	58623	61913	59221	59669	59632	57408	55735	58660
12.7983	36418	36969	34726	34736	38175	35268	34652	35175	33185	33848	33390	34343	158345	34343	34138	33418	35623	36053	34175	34502	34811	33932	34885	33876	36661	36876	36334	37277	36792	35044	35717	36390
13.7466	18712	19235	18095	18095	19973	18637	18506	18544	17264	17637	17749	17805	88629	18189	17927	17581	18329	18375	17647	17843	18123	17796	18273	17254	18730	18618	18385	19356	18609	18413	18506	18917
14.6949	10042	10416	9930	9510	10528	9967	9865	10462	9388	9155	9482	9603	49005	9566	9435	9696	9893	9846	9220	9388	9332	9323	9575	9640	10014	9986	9706	10135	9687	9743	9846	10051
15.6432	5801	6034	5651	5446	6044	5577	5642	6044	5577	5418	5427	5483	28821	5614	5567	5679	5913	5726	5418	5455	5493	5362	5605	5455	6006	5820	5465	5754	5670	5521	5679	5913
16.5915	3867	4147	3858	3727	4288	3783	3699	4073	3699	3699	3708	3615	18768	3793	3774	3764	3774	3961	3699	3662	3624	3587	3680	3727	3764	3877	3671	3708	3867	3746	3783	4017
17.5399	2989	3167	3027	2821	3232	2886	2868	3157	2914	2896	2914	3017	13256	2914	2877	2999	3008	2999	2858	2868	2774	2821	2849	2905	2849	3045	3017	2868	2905	2793	2793	3101
18.4883	2765	2793	2644	2531	2802	2644	2550	2821	2634	2662	2634	2550	10229	2578	2625	2709	2597	2765	2690	2597	2578	2485	2569	2672	2531	2700	2559	2559	2644	2475	2429	2793
19.4366	2559	2616	2541	2373	2616	2559	2363	2737	2616	2625	2588	2531	8454	2597	2485	2634	2578	2634	2588	2438	2391	2475	2475	2606	2419	2653	2503	2410	2588	2457	2307	2662
20.3849	2522	2709	2672	2447	2700	2578	2419	2662	2625	2625	2531	2644	7053	2485	2503	2728	2588	2578	2559	2391	2513	2550	2261	2634	2373	2559	2466	2363	2672	2242	2205	2588
21.3333	2522	2765	2503	2326	2550	2438	2391	2672	2522	2531	2625	2503	5941	2503	2354	2718	2541	2597	2438	2475	2513	2410	2354	2578	2205	2531	2438	2513	2513	2289	2186	2522
22.2821	2531	2774	2597	2335	2653	2401	2382	2700	2653	2550	2522	2513	5577	2597	2438	2690	2531	2569	2522	2345	2429	2522	2298	2569	2176	2494	2485	2307	2457	2233	2008	2541
23.2304	2812	2999	2634	2569	2765	2606	2522	2896	2886	2924	2774	2597	5222	2634	2503	2737	2700	2812	2681	2531	2616	2690	2429	2793	2373	2672	2475	2466	2550	2326	2233	2634
24.1787	3335	3484	3223	3204	3223	3167	2942	3335	3232	3325	3419	3017	5194	3139	2830	3269	3157	3139	3148	2858	3036	3017	2746	3279	2410	2802	2746	2513	2877	2419	2401	2999
25.1271	4428	4998	4381	4278	4474	4101	3905	4671	4456	4680	4250	4091	5848	4147	4026	4577	3923	4260	4017	3690	3970	3839	3484	4316	2858	3316	3204	2812	3288	2765	2616	3297
26.0755	6744	7520	6576	6324	6772	6268	5754	7071	6520	6913	6474	6100	7688	6147	6044	6782	5483	5969	5623	5287	5474	5353	4755	5848	3410	4325	4157	3540	4129	3466	3269	4045
27.0244	10089	11471	9640	9369	9958	9248	8687	10397	9295	10397	9659	8856	10033	8837	8379	9874	7949	8519	7632	7127	7333	7538	6352	8015	4278	5455	5222	4615	5110	4316	3933	5110
27.9727	13928	15956	13517	12686	13975	13050	11696	14302	12312	14321	12761	11910	12919	12209	11406	12929	9921	10322	9566	8874	9379	9164	8062	10182	5044	6698	6175	5250	6380	5072	4755	6100
28.9211	17348	19842	17049	15638	17432	16180	14638	17768	15134	17964	15722	14573	15292	14881	14031	15815	11406	12340	11116	10098	10696	10397	9061	11677	5838	7893	7193	6119	7146	5754	5334	7193
29.8695	20655	23196	20048	18329	19917	18656	17002	20786	17581	20113	18086	16264	17095	16610	15591	17908	12378	13190	12247	11154	11387	11565	9556	12817	6371	8809	8006	6604	8146	6240	5801	7809
30.8179	21533	24458	21421	19889	21309	20010	18338	22561	18394	21337	18805	16731	17376	17450	16694	18702	12424	13424	12340	11070	11724	11509	9706	12938	6642	9304	8603	7043	8697	6445	5941	8342
31.7668	22309	25121	22000	20263	22178	20244	18936	23327	18861	21374	18721	17310	17310	17768	16675	18786	12321	13181	12415	10827	11668	11406	9407	13097	6707	9734	8818	7034	8725	6539	6025	8631
32.7152	20823	23579	20861	19497	20870	19590	18123	22169	18039	19852	17609	16152	16245	16666	15517	17488	11481	12527	11640	10360	10659	10752	8678	12116	6277	9211	8062	6866	8276	6240	5773	8361
33.6636	18329	20683	18684	17890	18674	17488	16367	20057	15694	17936	15610	14283	14676	14900	13601	15591	10051	10967	10285	9229	9482	9491	7772	11172	5848	8304	7183	6006	7380	5689	5194	7436
34.612	15638	17563	16030	15292	16161	14909	14414	17030	13723	15236	13153	12378	12452	12919	11892	13172	8716	9257	9108	7912	8220	8239	6670	9575	4951	7183	6315	5296	6436	4970	4624	6772
35.5604	12677	14386	13358	12723	13358	12667	12191	14461	11537	12555	11341	10687	10668	10808	10117	11228	7436	8052	7697	6857	7099	7155	5708	8183	4344	5876	5334	4521	5605	4288	4035	5633
36.5093	10126	11303	10808	10304	10799	10388	9865	11434	9341	9930	9108	8501	8874	8790	8258	9183	6221	6483	6203	5726	5726	5960	4998	6838	3559	4932	4446	3895	4568	3624	3223	4792
37.4576	7987	8753	8650	8052	8491	8398	7828	9024	7538	8034	7398	6828	7342	7230	6520	7492	5138	5343	5268	4783	4942	4792	4232	5661	3139	3961	3746	3279	3821	3017	2896	3998
38.4059	6100	6903	6660	6352	6651	6455	6240	7090	6128	6474	5988	5427	6062	5810	5343	5904	4213	4605	4362	3951	4157	4054	3428	4671	2550	3353	3073	2840	3204	2700	2569	3382
39.3543	5026	5577	5278	5026	5268	5110	4829	5530	4951	5128	4867	4643	5175	4848	4568	4932	3746	3830	3867	3494	3428	3540	3129	4026	2345	2999	2765	2373	2793	2307	2261	2924
40.3027	4129	4773	4428	4353	4521	4418	4241	4708	4390	4493	4101	3970	4577	4119	3961	4138	3269	3391	3204	3017	3064	3064	2877	3456	2083	2672	2354	2186	2475	2036	2018	2597
41.2511	3671	3998	3886	3652	3811	3811	3438	4035	3727	3839	3736	3438	3989	3512	3419	3718	2821	2989	2961	2784	2774	2737	2410	3111	1906	2466	2279	2027	2298	1962	1822	2410
42.1995	3129	3494	3353	3279	3372	3167	3129	3372	3176	3466	3260	3120	3615	3297	2896	3363	2737	2737	2644	2429	2494	2531	2251	2765	1747	2223	1943	1859	2046	1775	1644	2176
43.1479	2942	3251	3027	2942	3027	2868	2765	3120	3036	3101	2980	2886	3251	2840	2690	3092	2485	2559	2531	2307	2391	2419	2055	2597	1635	2027	1934	1775	1971	1681	1504	1962
44.0962	2681	3055	2793	2709	2933	2597	2588	3008	2784	2989	2765	2559	2933	2616	2494	2812	2326	2503	2410	2261	2233	2223	2046	2438	1588	1915	1747	1728	1915	1560	1439	1859
45.0446	2541	2784	2588	2401	2700	2457	2326	2784	2466	2597	2531	2522	2802	2429	2419	2475	2233	2261	2120	1971	2055	2186	1896	2270	1523	1868	1672	1551	1681	1523	1448	1850
45.9929	2326	2578	2401	2298	2503	2447	2270	2550	2345	2578	2457	2242	2550	2317	2167	2354	2027	2064	1952	1831	1924	1915	1672	2102	1354	1728	1681	1504	1672	1448	1308	1737
46.9413	2261	2634	2382	2139	2410	2205	2111	2419	2289	2373	2251	2130	2531	2205	2120	2326	1859	2036	1980	1794	1878	1850	1635	2083	1317	1700	1607	1382	1588	1364	1233	1523
47.8901	2233	2616	2345	2120	2345	2223	2195	2382	2233	2438	2158	2074	2317	2027	2018	2186	1831	1952	1887	1765	1737	1915	1625	1952	1261	1663	1569	1457	1541	1336	1242	1597
48.8388	2354	2709	2429	2176	2382	2289	2167	2503	2158	2373	2176	2064	2345	2064	1971	2083	1784	1906	1756	1700	1794	1747	1569	1915	1298	1607	1607	1317	1420	1364	1205	1579
49.7876	2756	3260	2681	2541	2746	2616	2326	2709	2167	2466	2102	2083	2345	2055	1999	2176	1887	1859	1831	1644	1784	1700	1579	1999	1205	1672	1513	1420	1532	1261	1158	1476
50.7363	3456	4119	3400	3073	3512	3092	2933	3419	2345	2672	2354	2233	2382	2242	2092	2298	1840	1971	1896	1719	1719	1765	1504	1990	1308	1709	1457	1364	1504	1280	1252	1588
51.6847	4857	5708	4755	4157	4615	4157	3923	4624	2662	3120	2672	2513	2550	2494	2354	2709	2036	2289	2120	1831	1868	1934	1691	2064	1308	1840	1644	1411	1560	1382	1186	1709
52.633	7006	8127	6399	5829	6380	5586	5315	6399	3120	4007	3223	3036	2905	2961	2886	3213	2503	2616	2429	2074	2289	2130	1868	2569	1504	2036	1822	1588	1794	1411	1308	1906
53.5814	9855	11555	9248	8164	9248	8286	7454	9407	3905	5240	4213	3821	3596	3923	3466	4110	2970	3241	2868	2522	2700	2644	2317	3017	1635	2541	2139	1803	2074	1625	1411	2195
54.5297	13302	15348	12378	11144	12275	11042	10042	12630	4857	6492	5259	4755	4166	4801	4418	5091	3578	4054	3353	3008	3344	3232	2559	3793	2018	2970	2559	2008	2569	1971	1597	2559
55.4786	16694	18590	15386	13751	15507	14087	12527	15442	6081	7996	6333	5670	4615	5754	5259	6203	4521	4839	3942	3531	3933	3764	2961	4456	2205	3466	2793	2307	2961	1971	1709	3036
56.427	19459	21505	18263	16694	18375	16329	15208	18291	7342	9323	7370	6399	5194	6520	6006	7370	5166	5614	4549	4026	4530	4325	3438	5409	2447	3774	3176	2503	3185	2410	1943	3456
57.376	20758	23140	19711	18095	20113	18123	16750	19786	8127	10341	8174	7071	5521	7501	6698	8220	5502	6044	4979	4512	4913	4652	3783	5829	2559	4073	3325	2653	3466	2429	2055	3802
58.3244	21103	23579	20926	18796	21169	19132	17815	20179	9145	10836	8762	7763	5614	8090	7249	8996	5885	6539	5446	4680	5026	4848	3998	6147	2588	4101	3456	2653	3578	2597	2102	3849
59.2728	19823	22271	20263	18226	20188	18572	17441	19543	9183	10462	8884	7781	5465	7669	7296	8996	5904	6389	5427	4633	5156	4904	3914	6268	2616	4166	3419	2653	3652	2513	2205	3858
60.2212	17843	20066	18217	16937	18534	17030	16283	17628	8940	9696	8043	7492	5063	7538	6782	8445	5474	5848	5110	4465	4829	4671	3680	5960	2429	3933	3111	2513	3372	2513	2036	3624
61.1697	15442	17151	15834	14722	16357	15302	14190	14975	8202	8818	7679	6772	4615	7025	6352	7800	5026	5278	4708	4250	4521	4344	3606	5567	2335	3550	2952	2335	3092	2298	1999	3353
62.1181	12863	15003	13508	12462	14031	12929	12331	12424	7735	7875	6866	6156	4241	6259	5689	7249	4577	4783	4334	3839	4147	3989	3353	4951	2186	3269	2849	2279	2952	2214	1868	3157
63.0665	10761	12013	11303	10201	11471	10780	10005	10126	6558	6642	5829	5287	3849	5511	4904	6165	4185	4241	4007	3596	3718	3624	2980	4521	1980	2952	2606	2102	2597	1980	1719	2886
64.0148	8613	9650	9257	8332	9575	8856	8230	8090	5726	5689	5054	4661	3550	4876	4418	5315	3578	3886	3475	3176	3363	3232	2644	4045	1887	2616	2233	1952	2401	1737	1616	2644
64.9632	7146	7828	7548	6903	7688	7333	6744	6119	4820	4988	4493	3989	3064	3998	3755	4559	3083	3307	3092	2700	2849	2802	2419	3438	1700	2373	2120	1728	2205	1765	1485	2438
65.9115	5773	6492	6034	5679	6361	5894	5418	4839	4204	4334	3839	3531	2784	3559	3391	4157	2737	2933	2765	2475	2625	2550	2120	3083	1495	2223	1934	1607	2092	1551	1336	2055
66.8599	4801	5371	5035	4512	5212	4801	4568	4017	3839	3764	3353	3055	2672	3213	2989	3512	2513	2709	2466	2214	2447	2363	1980	2728	1411	2167	1775	1532	1812	1439	1317	1943
67.8083	4176	4456	4147	3961	4512	3989	3923	3176	3438	3316	2980	2653	2401	2728	2681	3307	2391	2447	2186	2111	2167	2111	1934	2466	1364	1915	1588	1429	1719	1401	1158	1775
68.7566	3624	3839	3652	3297	3783	3419	3382	2606	2914	2942	2616	2503	2205	2503	2410	2756	2074	2279	1952	1934	1971	1943	1728	2466	1196	1635	1532	1289	1532	1280	1158	1663
69.705	3148	3325	3195	2896	3325	2989	2765	2195	2737	2588	2345	2261	2064	2326	2102	2457	1924	2046	1831	1812	1784	1794	1513	2120	1158	1635	1476	1261	1429	1214	1009	1569
70.6534	2868	2980	2980	2606	2980	2774	2569	1616	2559	2513	2270	2148	1906	2102	1980	2373	1747	1812	1765	1663	1700	1756	1495	2092	1102	1597	1345	1186	1448	1084	990	1495
71.6017	2578	2700	2597	2457	2625	2475	2335	1336	2223	2307	2064	1887	1794	1990	1784	2223	1737	1915	1663	1560	1588	1579	1364	1878	1130	1579	1317	1130	1354	1046	981	1364
72.55	2457	2588	2457	2261	2597	2279	2205	1037	2148	2130	1980	1775	1653	1775	1681	2036	1653	1709	1625	1467	1569	1532	1270	1700	1028	1495	1280	1065	1270	971	943	1345
73.4983	2298	2522	2317	1999	2233	2148	2055	831	1934	2092	1775	1728	1681	1681	1579	1896	1569	1625	1513	1336	1551	1354	1252	1691	1000	1429	1196	1074	1242	990	925	1354
74.4466	2148	2429	2298	2102	2186	2130	1878	654	1915	1962	1784	1625	1476	1569	1597	1794	1495	1523	1373	1326	1382	1373	1233	1579	934	1298	1205	1018	1196	1000	841	1214
75.3948	2214	2541	2289	2036	2205	2036	1906	570	1765	1859	1607	1597	1616	1457	1541	1784	1560	1560	1439	1196	1373	1186	1177	1504	906	1317	1196	971	1196	981	841	1149
76.3431	2419	2718	2503	2139	2354	2317	2120	467	1728	1924	1765	1551	1569	1560	1551	1719	1495	1504	1373	1252	1373	1373	1149	1579	887	1298	1046	1009	1196	990	831	1168
77.2913	2718	3176	2840	2522	2559	2494	2345	486	1747	1971	1663	1532	1420	1541	1439	1794	1354	1467	1326	1242	1289	1364	1130	1597	925	1261	1149	943	1121	915	813	1233
78.2396	3213	3895	3325	2896	2989	2840	2606	420	1850	1896	1681	1513	1373	1541	1448	1747	1354	1467	1261	1186	1308	1242	1130	1569	859	1326	1121	990	1121	953	785	1140
79.1879	3867	5054	4278	3727	3494	3606	3316	392	1812	2046	1681	1523	1326	1532	1504	1803	1457	1523	1308	1224	1308	1233	1130	1551	878	1354	1140	915	1102	906	859	1158
80.1362	4829	7015	5334	4783	4521	4521	4213	411	1831	2223	1831	1597	1326	1597	1457	1803	1392	1523	1336	1233	1364	1345	1037	1495	915	1261	1074	915	1149	897	775	1149
81.0846	5941	9276	6828	5810	5605	5539	5306	411	2018	2475	1887	1700	1270	1747	1579	1952	1439	1672	1457	1261	1457	1354	1046	1569	841	1270	1149	953	1112	850	766	1149
82.0329	7062	12013	7978	7006	6772	6623	6642	374	2167	2868	1990	1812	1224	1859	1616	2158	1485	1728	1457	1252	1401	1411	1018	1728	869	1392	1205	925	1065	906	738	1168
82.9812	8361	14330	9257	8127	8127	7482	7426	374	2261	3045	2027	2027	1177	1971	1728	2363	1597	1878	1541	1298	1476	1476	1065	1737	869	1420	1214	953	1149	869	757	1196
83.9295	9407	16750	10462	8706	9295	8202	8267	346	2401	3652	2195	2074	1140	2139	1906	2569	1709	2111	1625	1280	1523	1541	1056	1980	878	1551	1121	934	1149	897	701	1289
84.8778	10687	19104	11705	9099	10724	9080	9164	280	2849	4372	2438	2373	1130	2298	2074	3083	1812	2419	1737	1495	1663	1700	1102	2317	850	1747	1270	915	1242	887	747	1261
85.8261	11014	19973	12153	9127	11415	9379	9117	327	3036	5044	2662	2597	1065	2644	2186	3456	1980	2616	1850	1551	1681	1850	1130	2737	831	1794	1298	915	1233	822	719	1252
86.7744	11200	20319	12443	8856	11593	9472	9033	290	3288	5586	2830	2737	1000	2681	2298	4129	2036	2905	1980	1532	1962	1906	1177	3120	841	2027	1336	943	1280	841	710	1420
87.7232	10752	18880	12172	8239	11724	9397	8155	252	3596	6249	2980	2849	943	2905	2401	4549	2205	3410	2120	1625	2130	2036	1093	3578	869	2214	1382	869	1382	831	701	1392
88.672	10313	17525	11976	7791	11144	8865	7697	243	3951	6875	3139	2905	1000	3008	2419	5156	2307	3774	2317	1672	2289	2111	1224	3998	869	2447	1476	841	1373	813	719	1541
89.6208	9341	15573	10705	7183	10210	8202	6857	234	4344	7127	3428	3045	943	3036	2345	5455	2475	3970	2466	1794	2373	2354	1233	4400	822	2653	1504	878	1476	859	710	1625
90.5691	8706	13751	9771	6399	9650	7884	6156	234	4596	7361	3662	2970	850	3232	2513	6044	2681	4390	2709	1775	2503	2531	1214	4829	859	2849	1616	915	1541	822	757	1794
91.5175	7781	11836	9005	5801	8613	7137	5474	177	4857	7473	3643	2933	906	3325	2513	6586	2840	4689	2718	1784	2681	2644	1289	5222	878	3223	1672	925	1691	841	691	1803
92.4658	7081	9949	7791	5016	7548	6361	4923	168	4736	7062	3708	2933	822	3466	2373	6315	3083	4577	2886	1840	2728	2644	1242	5212	850	3204	1803	906	1747	794	701	2018
93.4142	6427	8650	6950	4829	6763	5708	4456	177	4932	6726	3680	2924	841	3260	2317	6427	3064	4624	2802	1906	2812	2765	1308	5259	850	3522	1924	878	1803	766	663	2111
94.3626	5605	7436	6361	4390	6081	5315	3951	131	4885	6165	3718	2849	738	3475	2485	6081	3251	4530	2989	1962	2942	3008	1242	5315	878	3680	1850	869	1831	747	654	2167
95.3114	4867	6604	5745	4101	5315	4727	3578	149	4773	5754	3438	2746	729	3176	2373	5726	3279	4559	2868	1906	2746	2942	1242	5119	878	3587	1840	831	1962	747	635	2111
96.2597	4643	5661	5128	3540	5063	4306	3307	159	4633	5371	3438	2690	729	3195	2522	5493	3307	4222	3055	1952	2849	2896	1205	4811	813	3643	1915	925	1934	729	579	2223
97.2081	4176	5184	4661	3447	4400	3989	2989	140	4549	4773	3185	2541	729	3055	2345	4979	3185	4073	2821	1943	2784	2728	1233	4568	803	3531	1915	822	1924	710	617	2176
98.1565	3783	4689	4306	3307	4213	3531	2989	121	4288	4306	3111	2513	635	2970	2317	4615	3045	3867	2718	1943	2737	2644	1177	4147	757	3269	1971	906	1868	654	617	2158
99.1048	3662	4250	4101	3185	4073	3475	2774	131	4035	3923	2989	2522	673	2802	2205	4232	3148	3512	2531	1896	2634	2644	1121	3783	775	3120	1859	859	1868	682	542	2111
100.053	3680	4147	3793	3213	3933	3410	2644	121	3839	3559	2942	2335	588	2690	2167	3811	2924	3269	2569	1840	2485	2485	1186	3438	710	2942	1868	766	1747	691	542	2055
101.001	3961	4306	3961	3522	4306	3438	2774	112	3624	3372	2849	2335	579	2597	2176	3624	2756	3083	2531	1850	2438	2513	1130	3148	719	2886	1887	878	1737	579	532	1896
101.95	4269	4437	4119	3942	4867	3708	3195	140	3466	2942	2625	2261	542	2438	2111	3372	2765	2886	2251	1878	2242	2279	1205	3036	738	2681	1943	850	1691	682	495	1924
102.898	4820	4913	4671	4437	5689	4185	3447	103	3288	2980	2597	2335	542	2447	2083	2980	2578	2672	2233	1709	2167	2195	1242	2625	719	2438	1728	850	1532	626	514	1719
103.847	5773	5857	5362	5446	6744	4717	4157	103	3167	2774	2578	2214	504	2270	1971	2700	2625	2391	2018	1597	2092	1934	1102	2447	729	2289	1700	729	1457	654	430	1625
104.795	6931	7062	6464	6838	8062	5810	5175	93	3036	2653	2559	2214	420	2046	2036	2550	2466	2289	1962	1644	1868	1878	1084	2205	757	2233	1579	841	1401	645	448	1467
105.743	8304	9220	8015	8361	9771	6941	6520	112	2980	2588	2541	2205	402	2027	2027	2279	2382	2186	1737	1523	1719	1728	1074	2139	747	2148	1504	766	1252	635	383	1308
106.692	9958	11761	9995	10014	11985	8631	7707	131	2980	2625	2550	2307	402	1990	2046	2195	2354	2027	1700	1532	1663	1719	1093	2018	738	1980	1420	822	1205	607	486	1186
107.64	11920	14713	12181	12116	14040	10117	9538	112	2914	2690	2756	2382	402	1943	2158	2205	2261	2064	1635	1467	1635	1700	1018	1878	766	1896	1364	738	1130	598	439	1205
108.588	13340	17899	14377	13573	15320	11640	10911	131	2784	2821	2886	2289	364	1934	2102	2205	2176	1924	1551	1354	1560	1513	1074	1765	785	1840	1308	729	1093	607	430	1233
109.537	14788	20833	16703	15152	16703	13116	12424	131	2812	3036	2896	2401	318	1962	2158	2139	2233	1924	1513	1336	1504	1401	1037	1812	738	1737	1270	766	1065	673	495	1093
110.485	15591	23925	18777	15666	17619	14704	13387	112	2830	3157	3008	2419	327	1934	2186	2205	2195	1878	1429	1298	1392	1476	1018	1700	775	1765	1149	775	1018	598	402	1028
111.433	16694	25868	20926	16843	18506	16040	14423	112	2961	3456	3157	2653	299	1943	2279	2373	2130	2018	1354	1252	1411	1411	1028	1822	785	1765	1177	710	962	560	411	915
112.382	16526	27270	21804	16871	18721	16750	15031	112	3064	3886	3438	2728	299	2064	2251	2588	2223	2083	1298	1252	1392	1551	1037	1737	757	1756	1102	710	915	607	430	934
113.33	16582	28036	22561	16750	18020	16918	14975	103	3204	4250	3578	2877	234	2102	2410	2728	2130	2261	1429	1298	1420	1653	1000	1962	766	1775	1196	701	943	626	411	962
114.279	15675	27644	22645	16152	17759	16834	14601	112	3587	4624	3764	2858	243	2195	2363	3008	2363	2270	1382	1205	1457	1569	1009	1999	831	1831	1121	673	850	617	383	915
115.228	14788	26280	22533	15199	16171	16591	14367	149	3727	5175	3951	3055	234	2382	2410	3111	2457	2503	1298	1233	1485	1560	971	2139	747	1896	1065	691	869	607	383	850
116.176	13770	25261	21720	14536	15367	15928	13919	149	3858	5567	4026	3055	224	2438	2541	3578	2625	2616	1429	1252	1448	1653	971	2345	803	1906	1046	645	897	542	402	831
117.124	12835	23187	20646	13564	14601	15274	13144	103	4166	6137	4530	3466	177	2616	2606	4176	2559	2914	1448	1280	1579	1765	1084	2662	766	2083	1093	635	878	607	402	869
118.073	11798	20898	19300	12312	13022	13583	12032	140	4400	6539	4493	3494	159	2550	2672	4325	2802	3167	1448	1186	1607	1812	1056	2849	785	2289	1130	645	803	560	458	869
119.021	10621	18684	17394	11154	11864	12714	10836	103	4811	6782	4717	3522	149	2728	2709	4792	2961	3269	1467	1196	1625	1850	1000	3073	803	2317	1084	607	785	560	411	897
119.97	9930	16133	16124	10107	10789	11742	10042	121	5110	6959	4717	3550	149	2896	2774	4932	3232	3587	1411	1205	1597	1980	1037	3232	775	2531	1028	560	794	551	458	813
120.918	8940	14526	14657	8828	9855	10845	9201	131	5418	7146	4932	3736	140	2784	2858	5334	3456	3783	1392	1280	1747	1980	1009	3578	850	2737	1074	542	757	542	458	738
121.867	8304	12434	13013	8286	9388	9640	8202	168	5820	7071	5166	3858	121	2999	2840	5343	3680	4119	1532	1261	1644	2186	934	3886	766	2970	1084	532	822	560	383	925
122.815	7660	11023	11509	7389	8211	8697	7398	103	5950	7053	5250	3877	112	2905	2868	5651	3821	4232	1532	1261	1850	2102	990	4017	729	3083	1121	560	803	523	486	943
123.763	6978	9696	10257	6838	7744	7893	6679	112	6184	6716	5287	3923	159	3045	2821	5661	3970	4260	1560	1186	1672	2335	990	3933	803	3316	1037	532	747	476	495	850
124.712	6558	8828	9510	6539	7641	7426	6062	93	6511	6483	5082	3914	112	2933	2784	5493	4278	4344	1513	1168	1635	2317	878	4073	803	3503	1046	495	766	551	514	803
125.66	6464	8024	8641	6231	7454	7137	5792	131	6445	5950	4895	3755	131	2728	2868	5353	4512	4381	1411	1158	1616	2289	897	4129	822	3559	1084	467	663	486	486	813
126.609	6548	7669	8146	6156	7342	6595	5511	93	6389	5549	4577	3652	112	2588	2728	5035	4512	4241	1354	1149	1560	2158	869	3699	729	3587	1084	467	691	476	476	701
127.558	6679	7464	7856	6445	7809	6567	5623	112	6296	4988	4521	3587	112	2326	2466	4577	4559	3989	1289	1028	1439	2111	850	3727	682	3578	981	458	635	486	458	757
128.506	7398	7679	7949	6969	8837	6558	5913	84	6352	4484	4502	3410	131	2176	2541	4288	4792	4045	1233	1046	1345	2120	906	3475	673	3522	971	411	663	448	448	729
129.455	8379	8622	8613	7931	9902	7025	6333	112	5969	4316	4559	3419	103	2195	2466	4045	4549	3933	1326	1028	1485	2027	878	3260	635	3774	934	448	635	420	495	673
130.404	9463	9528	9472	8837	10995	7548	7118	103	5969	4035	4306	3269	93	2130	2270	3811	4456	3587	1261	990	1382	1924	803	3195	673	3531	897	420	645	402	439	710
131.352	10163	11191	10677	9855	11873	8230	7959	93	5633	3690	4353	3055	84	1943	2345	3204	4260	3531	1130	943	1242	1784	738	2868	607	3363	822	467	598	430	402	635
132.301	11219	13489	12415	11303	12863	9239	9566	103	5502	3531	4194	3176	121	1906	2261	3083	4362	3251	1112	878	1186	1616	775	2662	588	3307	775	439	560	439	383	579
133.25	12508	15974	14311	12303	13788	10220	10612	93	5035	3260	4418	3129	103	1896	2261	2812	3933	3400	1074	869	1270	1681	757	2550	626	3279	775	374	626	355	411	645
134.198	13620	18590	15946	13629	14508	11191	12321	112	4764	3251	4288	3101	84	1822	2130	2653	3858	3129	1000	906	1186	1672	775	2345	551	3064	822	411	626	402	439	579
135.147	14498	20739	17721	14545	15348	12135	13545	103	4530	3232	4260	3139	103	1663	2214	2616	3578	2868	1018	859	1130	1569	757	2158	579	2877	803	402	495	383	411	523
136.095	15395	23654	19814	15834	16983	13489	15162	112	4353	3241	4316	3167	103	1840	2167	2541	3596	2672	943	869	1121	1569	710	2064	551	2821	766	383	523	383	392	626
137.043	16572	25261	21561	16311	18020	14414	16684	103	4045	3316	4316	3111	103	1794	2345	2578	3353	2634	1056	878	1130	1616	691	2008	551	2709	757	383	570	318	374	588
137.992	16432	26765	22832	16965	17815	15134	17264	93	3933	3232	4147	3167	93	1728	2251	2653	3251	2475	869	859	1046	1532	757	1887	588	2550	738	374	514	392	364	495
138.941	16021	27709	23533	16498	17301	15460	17974	93	3830	3512	4456	3307	75	1756	2233	2503	2905	2391	906	775	1028	1420	738	1850	542	2401	682	411	514	308	402	495
139.89	15694	27438	24187	16535	16554	15610	17852	121	3727	3503	4437	3251	103	1728	2307	2597	2905	2382	869	794	971	1420	682	1775	523	2214	701	346	458	318	374	514
140.839	14835	27877	24252	16040	15143	15432	18245	112	3634	3624	4708	3325	93	1681	2279	2616	2653	2335	850	757	897	1373	654	1747	504	2251	635	364	402	355	392	504
141.787	14377	27092	24598	15629	13760	15545	17824	140	3596	3961	4942	3606	93	1700	2382	2756	2681	2457	831	785	906	1392	617	1709	598	2205	663	392	514	318	327	467
142.735	13527	26158	23925	14788	12770	14937	17385	103	3550	4054	5054	3680	103	1747	2401	2690	2625	2513	785	710	878	1326	701	1681	523	2120	654	327	467	327	355	514
143.684	12714	23972	22561	13938	11182	14218	16563	112	3522	4260	5035	3727	84	1906	2326	2970	2606	2662	794	729	925	1308	673	1691	532	2130	588	318	467	327	383	458
144.632	11565	22383	21627	12798	9640	13377	15657	93	3727	4493	5259	3839	103	1794	2335	3064	2559	2765	757	691	859	1317	673	1737	476	2167	551	336	411	308	346	392
145.581	10612	20776	20225	11789	7641	12480	14293	103	3680	4661	5511	3886	65	1616	2289	3204	2662	2980	747	673	803	1317	617	1794	551	2176	514	280	420	327	308	383
146.529	9818	18955	18899	10855	6819	11864	13639	121	3942	5138	5586	4054	84	1784	2401	3615	2709	3055	766	691	869	1298	598	1887	570	2289	514	290	374	318	336	420
147.478	9127	16619	16778	9874	6193	10855	12350	131	3951	5343	5651	4176	93	1775	2401	3718	2765	3157	794	729	906	1252	663	1999	514	2401	523	318	411	299	355	411
148.427	8361	15049	15573	9211	5184	10070	11266	103	4073	5586	5558	4232	75	1896	2363	3933	2905	3307	766	719	841	1504	635	2083	523	2438	523	299	411	336	299	402
149.375	7744	14087	14153	8248	3671	9192	10276	112	4446	5782	5661	4269	93	1765	2410	4045	2980	3363	663	691	785	1504	654	2158	560	2569	514	262	336	290	346	355
150.323	7015	12770	13256	7968	2737	8370	9696	140	4633	5670	5717	4362	93	1635	2233	4353	3213	3344	607	607	663	1476	607	2373	504	2784	439	271	364	327	355	402
151.272	6464	11527	11817	7268	2102	7716	8744	103	4820	5913	5736	4390	93	1663	2167	4418	3363	3596	617	579	691	1476	551	2466	532	2830	486	280	364	280	346	364
152.22	6399	10621	10883	7015	1644	7053	8071	103	5063	5651	5455	4129	103	1560	1971	4400	3606	3624	617	523	747	1457	607	2373	495	2952	467	280	467	308	327	346
153.168	5782	10341	10416	7034	1392	6632	7688	103	5390	5661	5474	4400	103	1523	1990	4250	3793	3643	654	551	794	1467	532	2410	458	3185	467	299	392	290	374	392
154.117	5969	10360	10341	6857	1224	6604	7436	112	5623	5418	5549	4260	75	1513	1840	4418	3979	3643	607	588	738	1551	560	2606	514	3475	448	280	364	299	327	355
155.065	5969	10378	10313	6847	1018	6305	7492	121	5960	5138	5324	4138	84	1364	1569	4241	4166	3830	598	542	691	1607	532	2457	467	3634	448	290	308	290	280	402
156.013	5567	10958	10724	7165	850	6343	7688	93	5838	4820	5184	4110	84	1317	1504	3933	4232	3858	570	542	682	1485	551	2513	495	3615	402	271	392	280	346	364
156.962	5455	11836	11406	7482	785	6081	8071	112	5810	4521	5063	4091	75	1224	1429	3830	4325	3522	588	542	635	1420	542	2485	504	3774	402	280	299	271	290	374
157.91	5296	12733	11995	7959	635	6203	8473	121	5960	4278	5016	3877	93	1252	1345	3624	4418	3624	570	542	701	1448	532	2475	523	3783	448	290	374	252	355	374
158.859	5259	13900	12873	8230	523	6408	9388	131	5708	3951	5026	3951	103	1280	1233	3391	4437	3372	598	542	607	1467	495	2429	476	3858	467	280	327	262	327	374
159.807	5381	15227	13910	8659	439	6791	9995	112	5558	3802	4895	3793	84	1205	1214	3288	4512	3279	560	467	645	1476	551	2354	504	3718	458	290	374	327	336	383
160.756	5072	16124	14452	9127	355	7015	10836	121	5287	3615	4801	3512	65	1112	1130	3111	4353	3064	560	495	645	1411	486	2307	467	3727	392	262	336	243	290	364
161.704	4633	16628	15246	9435	252	7034	11163	131	5110	3288	4717	3540	103	1121	1168	2821	4194	3036	570	448	626	1364	476	2148	467	3428	430	280	308	280	271	336
162.653	4138	17796	15881	9239	262	7099	11668	131	4979	3176	4801	3269	112	1121	1429	2737	3989	2681	514	486	598	1308	495	1999	448	3335	411	299	346	262	336	355
163.601	3755	18618	16329	9164	206	7268	12172	112	4988	3055	4764	3297	84	1000	1551	2588	4007	2784	504	476	542	1280	448	1850	439	3176	364	290	327	262	290	327
164.549	3484	18469	16768	9201	168	7398	12574	121	4605	2830	4643	3204	84	1056	1261	2503	3755	2812	458	458	523	1280	504	1784	420	3055	374	262	318	234	318	364
165.498	2989	18674	16862	9014	187	6978	12620	149	4297	2718	4745	3083	103	943	1224	2317	3568	2550	439	458	560	1149	411	1784	392	2849	364	243	327	280	280	318
166.446	2616	18646	16890	8818	131	7155	12639	140	4278	2569	4801	3120	93	915	1102	2214	3540	2494	504	402	504	1074	420	1644	402	2793	355	280	336	224	299	336
167.394	2363	18562	16722	8706	140	7071	12583	168	4082	2616	4671	3027	84	925	1065	2092	3438	2335	504	439	523	1065	392	1560	392	2597	364	271	299	234	262	299
168.343	2270	18179	16619	8239	131	6969	12406	140	4017	2597	4792	2999	103	906	1037	1962	3353	2429	392	392	579	1093	402	1504	383	2578	318	252	271	243	299	318
169.291	2186	17301	16040	7837	112	6772	11752	131	3830	2503	4633	2970	84	831	953	1896	3129	2401	430	392	504	1028	374	1392	383	2270	336	243	280	252	206	290
170.24	2279	16404	15451	7623	140	6371	11649	121	3764	2531	4727	2858	112	887	943	1840	3036	2317	411	411	439	981	364	1298	411	2298	318	252	280	215	243	308
171.188	2363	15582	14965	7436	121	6081	11098	103	3755	2550	4998	2914	84	813	934	1850	3017	2401	402	420	448	971	392	1280	392	2317	346	206	308	252	234	308
172.137	2289	14825	14367	7015	149	6408	10696	112	3624	2522	4960	2980	93	794	859	1962	2886	2531	420	374	486	1018	383	1298	327	2195	364	234	280	252	224	318
173.085	1868	13938	13321	6371	112	5829	9790	131	3643	2569	5054	2961	84	775	915	1812	2933	2541	374	308	476	887	336	1158	355	2167	290	234	252	234	206	280
174.034	1476	12564	12574	5708	140	5231	9295	140	3680	2616	5063	2980	84	654	747	1784	2933	2588	392	336	448	906	336	1140	318	2176	280	177	243	224	206	215
174.983	1270	11714	11901	5259	112	4755	8529	140	3690	2466	5194	3036	84	719	757	1709	2746	2672	392	318	364	897	327	1168	327	2167	299	215	234	224	234	243
175.931	1112	10752	11285	4979	112	4222	7968	112	3718	2513	5399	2877	103	654	766	1756	2886	2746	364	280	374	766	318	1065	280	2233	252	187	252	196	280	215
176.88	971	10098	10967	4876	140	4241	7660	103	3961	2606	5418	3260	103	729	747	1775	3064	2952	383	346	411	859	308	1214	327	2307	271	252	234	215	271	234
177.829	878	9668	10565	4680	159	4091	7249	93	4035	2662	5567	3073	65	654	719	1822	3195	3195	374	327	364	887	308	1177	327	2382	262	224	206	224	243	215
178.777	766	9360	10173	4540	131	3736	6931	93	4176	2812	5577	3120	65	682	757	1924	3213	3185	383	327	346	850	290	1093	355	2401	280	243	215	196	252	234
179.726	701	9145	10285	4278	121	3587	6894	121	4288	2802	5465	3204	84	617	645	1943	3391	3157	327	290	336	869	318	1149	308	2634	252	215	224	168	262	234
180.674	570	9323	10453	4409	121	3494	6782	112	4633	2802	5287	3410	112	663	691	1971	3475	3185	346	336	336	803	280	1177	364	2765	271	215	234	196	243	196
181.623	551	10023	10649	4241	140	3503	6913	84	4745	2877	5577	3325	93	607	710	2186	3606	3363	299	299	346	766	290	1252	336	2999	224	206	243	196	243	206
182.572	495	10173	10705	4316	131	3550	6726	103	4773	2952	5390	3447	75	626	701	2158	3858	3176	318	318	355	813	290	1196	299	3045	215	187	187	215	215	215
183.52	448	10518	11098	4194	121	3466	7240	103	4951	2840	5250	3484	93	588	738	2195	3867	3111	327	308	327	803	290	1233	308	3204	252	196	196	168	234	215
184.469	392	11126	11527	3998	140	3456	7380	131	5035	2849	5119	3624	65	560	607	2176	4091	3036	364	290	308	841	280	1401	290	3325	224	187	215	215	215	215
185.418	383	11854	12023	4007	103	3438	7679	103	5175	2868	4942	3643	75	635	673	2279	4278	2877	327	271	336	878	262	1364	336	3288	234	168	215	168	206	215
186.367	327	12303	12490	3914	131	3213	7996	93	5016	2793	4764	3466	103	598	645	2233	4250	3045	271	243	346	906	271	1364	346	3325	196	187	177	159	215	149
187.315	299	12508	13237	3774	93	3101	8146	112	5016	2672	4615	3550	56	570	617	2242	4325	2793	308	252	299	925	271	1411	299	3410	252	168	187	159	224	187
188.264	252	13041	13685	3587	121	2924	8557	121	5082	2774	4699	3540	84	523	551	2111	4409	2784	308	215	299	915	252	1467	318	3512	224	177	168	187	234	187
189.213	206	13629	13938	3503	84	2980	8949	84	5044	2672	4549	3550	75	560	682	2111	4353	2681	271	234	262	869	187	1420	290	3382	234	140	196	149	224	177
190.162	290	13620	14153	3344	84	2737	9267	112	5072	2700	4512	3559	75	579	607	2205	4400	2634	271	196	271	897	243	1420	290	3410	224	168	234	131	196	149
191.111	206	13545	13872	3195	84	2419	9220	84	4848	2634	4624	3447	103	514	588	2214	4082	2700	262	234	252	962	196	1382	308	3335	215	140	168	187	196	149
192.059	168	13629	13629	2999	93	2298	9239	93	4559	2503	4437	3494	84	523	560	2195	4129	2531	243	196	234	869	196	1336	299	3288	206	159	112	168	206	159
193.008	121	13788	13732	2840	93	2083	9425	103	4484	2494	4353	3484	75	458	523	2083	4073	2569	271	177	243	897	196	1382	299	3223	243	131	131	159	224	121
193.957	121	13508	13415	2475	93	1794	9341	84	4325	2438	4362	3475	112	439	588	2158	4017	2681	271	187	196	878	206	1401	271	3120	206	177	168	159	215	131
194.905	103	13162	13340	2326	103	1700	9267	65	4194	2317	4465	3382	75	467	560	1924	3736	2746	262	187	234	850	187	1289	290	3045	149	177	149	159	206	140
195.853	112	12546	12910	2046	84	1448	9155	84	4073	2382	4316	3335	84	402	532	1952	3606	2718	215	140	224	934	177	1298	252	2877	187	149	131	168	215	112
196.802	93	11948	12265	1644	84	1252	8706	93	3905	2289	4344	3157	65	402	467	1924	3288	2858	224	187	206	850	196	1233	280	2616	187	131	140	149	187	121
197.75	131	11406	12163	1289	93	1018	8463	103	3727	2214	4605	3036	103	318	476	1868	3344	2933	187	168	177	831	168	1205	262	2578	168	149	103	149	159	140
198.699	93	10986	11602	1112	112	897	8248	93	3531	2195	4708	3260	75	299	458	1850	3279	3325	196	149	168	831	149	1149	262	2429	140	103	131	149	177	103
199.648	121	10490	11200	906	103	822	7893	75	3475	2242	4493	3148	93	280	476	1878	3176	3615	187	168	168	785	149	1140	252	2447	140	121	112	131	177	112
200.597	93	9930	10771	813	75	719	7492	131	3325	2205	4801	3139	84	252	439	1737	3017	3914	196	121	159	747	131	1121	262	2354	149	121	131	140	206	112
201.546	93	9379	10182	738	121	663	7062	103	3382	2186	4587	3129	93	243	523	1663	2840	4026	159	140	140	747	159	1000	243	2148	159	121	121	131	196	93
202.494	103	8958	9734	551	93	560	6632	112	3185	2233	4568	3036	84	206	411	1728	2849	4063	168	121	196	663	131	1028	271	2055	140	112	103	121	159	131
203.443	112	8650	9425	486	93	467	6511	84	3120	2167	4661	3223	75	224	420	1663	2840	4325	149	103	131	738	149	1046	243	2074	168	103	112	140	206	112
204.391	112	8258	9005	364	103	392	6119	112	3223	2186	4755	3223	93	149	476	1523	2709	4446	140	103	140	729	140	934	234	2120	140	93	112	121	177	112
205.339	103	8146	9070	271	93	318	5838	93	3045	2139	4680	3241	75	168	467	1607	2774	4400	131	93	112	710	103	953	262	2055	103	131	121	121	159	84
206.287	93	7716	8659	243	84	280	5530	112	3195	2074	4615	3176	84	149	411	1635	2728	4428	112	112	131	682	93	925	252	2046	112	93	93	112	196	84
207.236	93	7875	8650	196	65	196	5390	84	3195	2036	4596	3251	75	177	420	1616	2662	4250	121	121	131	607	121	897	243	2083	121	112	131	112	149	84
208.184	103	7959	8818	121	84	206	5586	75	3316	2130	4521	3111	84	140	430	1635	2784	4278	112	103	121	645	112	925	234	2111	131	75	75	103	149	84
209.132	84	7744	8482	131	84	140	5325	103	3157	2120	4325	3213	93	159	448	1607	2634	4381	131	121	131	626	121	850	243	2223	93	93	131	140	177	75
210.081	84	7847	8818	84	93	131	5381	131	3167	2008	4306	3129	103	112	420	1597	2690	4147	121	112	131	579	103	850	234	2083	93	112	84	112	159	93
211.029	93	7819	8809	75	112	121	5306	75	3176	2018	4063	3129	75	121	383	1541	2718	3905	140	103	112	682	103	831	215	2158	93	84	93	93	168	93
211.978	121	7931	8659	103	103	103	5334	75	3148	2036	3830	3157	65	112	420	1588	2765	3662	121	93	75	635	75	850	290	2167	103	84	84	131	149	75
212.926	93	8164	9089	103	75	103	5427	93	3092	1962	3961	3251	93	93	364	1560	2840	3578	131	93	112	607	75	897	215	2261	112	93	93	84	177	65
213.875	103	8248	9229	75	65	112	5549	75	3167	1924	3746	3344	56	93	374	1541	2924	3512	93	75	103	626	103	859	224	2335	93	84	103	93	159	103
214.824	65	8192	8912	75	75	121	5455	93	3083	1934	3662	3195	75	112	411	1551	2933	3017	93	75	75	607	84	841	206	2289	93	93	112	65	159	84
215.772	75	8276	9080	93	103	93	5633	84	3139	2008	3578	3185	84	112	392	1457	2989	2793	121	75	75	588	93	887	243	2335	75	93	84	121	168	121
216.721	103	8482	9052	75	75	103	5726	84	2999	1840	3447	3157	75	93	346	1429	3064	2672	112	84	103	579	103	794	262	2363	84	75	93	112	149	75
217.669	93	8491	9239	103	75	84	5792	112	3129	1868	3438	3195	103	65	355	1541	3083	2606	93	93	65	617	149	803	177	2317	84	84	84	112	177	84
218.618	65	8361	9220	93	93	93	5894	84	3017	1887	3391	3111	75	65	355	1476	3148	2354	103	84	93	551	112	859	215	2382	75	93	103	103	177	93
219.567	93	8202	8846	75	93	84	6044	75	2989	1924	3279	3073	65	75	346	1485	2970	2326	93	84	112	607	93	831	224	2391	93	84	75	75	177	103
220.515	56	8230	8865	103	93	93	5913	93	2812	1850	3251	3111	93	84	308	1420	3120	2186	84	93	103	560	84	897	243	2242	93	93	112	93	168	93
221.463	84	7949	8949	75	84	93	5848	93	2821	1737	3195	2961	75	93	252	1429	3148	2074	75	103	84	607	75	850	215	2326	121	121	75	84	149	103
222.412	93	7847	8865	93	84	112	5782	93	2812	1840	3269	2970	93	103	271	1401	2905	1794	93	75	103	588	75	841	206	2354	84	103	75	84	168	93
223.361	131	7660	8482	103	93	84	5932	84	2756	1803	3344	2980	75	75	262	1420	3055	1635	84	75	84	588	75	822	215	2345	65	84	103	103	168	65
224.309	93	7436	8314	75	75	93	5726	93	2672	1756	3176	2961	75	75	271	1364	2914	1467	84	75	84	617	103	785	187	2195	93	84	84	75	140	93
225.258	103	7211	8108	93	93	65	5539	93	2606	1775	3344	2933	84	93	215	1354	2886	1345	131	140	103	551	75	785	196	2233	112	65	75	75	159	75
226.206	84	6922	7949	93	84	93	5315	103	2541	1719	3372	2812	84	103	206	1336	2802	1214	93	84	75	588	93	794	206	2158	65	112	84	112	187	65
227.154	84	6885	7978	93	75	75	5362	84	2363	1728	3438	2877	56	93	196	1336	2886	1252	93	93	103	607	93	841	196	2120	93	103	93	93	149	84
228.103	93	6604	7679	93	84	93	5203	75	2391	1672	3372	2849	84	93	177	1401	2700	1084	84	75	75	560	93	822	215	1999	84	84	84	112	140	103
229.051	93	6259	7286	93	93	84	4942	93	2354	1607	3269	2821	75	93	196	1429	2578	841	121	121	75	532	84	747	206	2064	56	75	84	75	159	84
230	93	6371	7174	103	75	93	4904	112	2242	1756	3316	2858	75	75	159	1354	2578	645	84	84	75	542	103	738	196	1980	75	65	84	112	159	93
230.948	84	6128	7034	84	103	75	4633	84	2270	1653	3419	2812	84	112	149	1336	2681	495	75	103	75	542	84	747	224	1924	84	75	65	103	159	103
231.897	84	6091	7015	84	93	84	4596	93	2176	1681	3578	2905	103	65	159	1364	2559	392	75	93	84	570	84	803	177	1840	93	84	84	84	131	84
232.845	84	5876	6847	131	75	84	4530	103	2158	1709	3503	3092	84	93	149	1364	2550	290	103	103	65	495	75	719	168	1859	93	93	75	56	112	84
233.793	84	5614	6520	93	103	103	4344	112	2102	1597	3447	2970	93	75	93	1401	2373	234	103	112	75	570	75	710	187	1747	103	93	75	84	149	84
234.742	121	5736	6371	93	65	93	4278	75	2139	1597	3372	2849	93	65	112	1317	2410	206	93	65	84	579	65	710	206	1906	84	93	103	103	140	75
235.69	112	5567	6408	112	103	121	4110	93	2008	1644	3428	3185	84	75	103	1308	2429	149	84	93	56	542	65	682	159	1868	75	84	84	84	140	75
236.638	84	5717	6548	93	103	84	4063	93	2092	1756	3204	2980	56	84	93	1448	2401	112	93	84	93	514	56	682	196	1831	103	65	93	84	159	65
237.587	93	5558	6389	75	75	103	4166	103	2008	1737	3223	2980	75	84	103	1345	2373	112	93	93	103	514	93	626	206	1784	103	75	103	93	149	75
238.536	93	5483	6287	103	84	93	3998	75	2092	1728	3204	2999	65	65	75	1317	2345	93	103	75	75	504	65	663	177	1850	93	121	93	65	168	65
239.484	75	5287	6249	93	75	112	3970	84	1971	1588	3027	2924	75	56	84	1252	2195	75	65	65	75	514	84	617	177	1822	75	84	84	75	140	75
240.433	75	5306	6417	84	75	75	3839	75	1962	1625	3101	2914	65	56	112	1289	2233	103	65	75	84	532	93	607	168	1896	93	75	65	84	131	84

## Sheet: Fig 3b
	[Dznep]
Time in Culture (h)	Control							10 microM						20 microM							30 microM								Effects of Dznep on SAH:
0.406111	65584	52955	54469	48877	43251	45320	58336	68509	62784	65549	61059	57493	56069	134597	128987	133971	122211	125320	126648	118443	131064	122555	135243	147955	129624	139197	139803			[DZnep] microM
1.35111	46725	36352	37227	33176	29613	30155	40685	47907	43565	45411	42149	39717	38403	135560	120600	125923	79339	116160	116904	76200	144504	128139	141709	155619	128624	133197	149981			0	10	20
2.23528	31661	22859	23485	20749	18517	18624	26827	31477	28579	29832	27680	25827	24968	93509	78536	82189	55683	74944	75339	53253	100197	87747	97147	105597	135232	140947	103456		[SAH] microM	0.313396	16.8471	21.5951
3.11917	20008	13629	13477	11987	10861	10675	16475	18939	17216	17939	16659	15427	14984	67379	54475	57661	38061	52365	52085	35957	72803	62744	70315	75899	93291	95619	74144			0.408424	13.4215	17.8341
4.00361	11824	9021	8760	7112	6869	6896	9571	10544	9819	10245	9536	9168	8637	46829	37373	39229	24613	35320	35048	23085	51445	43477	49109	53256	66448	68048	51779			0.301924	13.1073	21.859
4.88778	7957	10035	9979	6517	6901	7251	6293	6499	6509	6733	6512	6512	6336	30669	24037	25549	14976	22733	22421	14016	34091	28483	32176	35019	46211	47197	33883
5.77278	8795	18080	18355	10565	11547	12931	6944	6640	6933	7645	7957	8189	7904	18725	14437	15637	8827	13544	13365	8064	21363	17549	19315	20859	29957	30795	20317
6.65667	15661	33923	35160	20453	21861	25021	12584	11523	12445	13859	14565	14685	14451	10723	8472	9109	6155	8048	7803	5600	12309	10085	10891	11515	17851	18283	11205
7.54056	28816	54549	56835	34901	36368	41755	24008	21624	23099	25421	26643	26840	26179	6701	5851	6371	6797	5672	5680	6456	7296	6296	6899	7307	9965	10197	6824
8.42417	46547	77904	81429	52432	53277	61797	40104	35941	37517	40856	42989	42619	41499	6035	6232	7136	10923	6477	6541	10597	5488	5453	6928	7733	6792	6864	6707
9.30806	66099	103613	107779	72501	72709	84080	58909	52579	54192	58275	60840	61091	59216	8752	9845	11587	18765	10565	10728	18248	6176	7589	11269	13056	7824	7893	10584
10.1917	88387	128291	132608	92971	92200	105944	79869	71747	72347	77187	80595	80405	78045	15336	16531	19675	29315	17637	18395	27728	9368	12379	18736	22019	13211	13680	18061
11.0758	110048	152203	156944	113389	111795	127560	100469	89853	90107	95744	99859	99227	96805	24443	25701	30301	40053	26928	28048	38499	14085	19048	28437	33101	21816	23128	27264
11.9597	130859	174339	180357	132480	130032	148699	121299	106813	106147	112925	117848	117421	114477	35003	35456	41509	51659	36680	38795	49685	19291	25627	37547	43283	32029	34600	36091
12.8436	150515	194752	200571	151069	147672	168685	141275	123283	121901	128659	135096	133789	131256	45877	45656	53411	61840	46659	49499	59160	24557	32467	46440	53181	41227	45080	44573
13.7275	168693	213181	219485	167045	164384	187909	160371	136443	134763	142853	150485	149232	146755	56112	54525	63899	70453	55573	59403	67576	29139	38339	54109	60808	50432	54923	51997
14.6117	186237	229805	237933	180963	178152	204400	178637	147149	145925	155101	163139	163147	160077	64557	61971	73259	77509	63136	67096	75312	32936	43075	59539	66707	57520	62776	57349
15.4956	200792	244184	252888	193701	190136	218451	193931	155773	155240	165464	175232	174299	172024	71293	68389	80173	82880	69152	73941	80256	35837	46821	64272	71568	63003	68469	62483
16.3803	214869	257936	268163	204469	199168	229965	208104	162811	163157	173765	184925	185480	182336	76315	72448	84837	85568	73128	78773	82805	37792	49688	66669	73923	67328	73413	65088
17.2644	226395	267504	277837	212093	205259	237112	220381	167331	168187	178811	191061	192512	189699	79315	75091	88573	87067	75288	81136	84768	38763	51589	68584	75181	69155	76019	66997
18.1489	233400	270475	282032	214851	205544	237224	225176	170237	170904	179997	192957	195731	193133	80435	76587	89536	87341	76429	82723	85573	39664	52661	69253	75304	70555	77619	67819
19.0342	233325	260357	269885	208955	196973	226597	224981	169243	169080	176395	188797	193677	190768	80381	76411	87901	85995	75971	82603	84461	39459	52661	68643	74251	70424	77517	67565
19.9195	222920	236032	244963	192365	180240	204773	213901	162083	159443	164739	175997	181299	178909	78960	74707	86437	84301	74080	81728	82477	38616	51307	66621	72291	69136	76627	67128
20.8039	200685	200131	211723	175775	163507	182949	194152	148880	144760	146352	156163	161896	158709	76872	72773	82931	80603	71675	79648	78685	38173	50995	64667	70139	67805	75147	65507
21.6892	171109	155963	164253	166949	156659	176096	180182	127779	121024	119723	127680	132040	130312	73344	69045	78352	74533	67387	75467	72432	37259	49392	61315	65699	65728	72949	62344
22.5733	132595	119856	124805	130555	121040	134299	164651	100832	94968	92808	98376	101683	100341	68787	63683	71987	66117	61829	69459	64445	35339	45933	55605	58715	62016	68888	56739
23.4572	101461	89328	92843	100059	93387	101592	126043	79139	74408	71077	74653	77712	76136	62091	57280	63285	55621	54808	61949	54643	31835	41125	48904	51312	56219	61712	50907
25.5317	76661	65661	67291	74712	69336	74304	95285	59373	56528	52848	55064	57765	55949	55349	48643	50877	44288	46629	52272	43595	23821	28949	33912	35672	49147	53747	36371
26.4933	56453	47699	48496	53520	50301	52296	69981	42715	41280	38195	39491	41301	39757	44808	39440	41104	36301	37480	41611	34989	20787	24197	27957	29515	34949	37149	30000
27.4545	41451	36229	36845	37709	35611	36123	49576	30365	30083	27387	27712	29120	27837	37120	32520	33595	29128	30792	33864	28112	16749	20035	23133	24947	29032	30669	24891
28.4167	31968	31232	31619	26661	25981	26112	34715	21469	22053	20328	20704	21275	20045	30101	26240	26915	23589	25032	27312	22637	13915	16693	19403	21472	24467	25717	20803
29.3789	27613	30885	31741	20843	21429	21867	24741	16739	17656	17133	17677	17813	16245	23859	21528	22136	19325	20379	22149	18819	12229	13701	16365	18448	20989	21840	18013
30.3408	27331	34424	35597	18957	20365	21973	20808	15029	16216	16747	17875	17437	16107	19573	17907	17800	16021	16803	18365	15608	10392	11789	14459	16379	18155	18813	15752
31.3022	30392	40368	42008	20789	23035	25477	20509	16699	17317	18835	20787	20411	19147	15773	14888	14723	13611	14232	15365	13293	8771	10539	13304	14859	16083	16392	13888
32.2639	35549	47824	50093	25429	27688	31491	23869	20555	20341	23019	25584	25373	24661	13075	12725	12659	12419	12272	13229	11851	7744	9715	12579	13877	14563	14893	13139
33.2256	42416	56987	59752	32040	34384	39565	29715	26000	24480	28253	31808	32064	31741	11427	11411	11573	11805	11021	11787	11123	7451	8880	12064	13605	13952	14035	12680
34.1872	50429	66811	70269	40496	42165	49149	37256	33061	29669	34541	39096	39968	40083	10392	10661	10840	11941	10411	11168	10912	6973	8888	11931	13685	13749	13683	12896
35.1486	59629	76443	80808	50243	52320	59693	46408	41661	36016	42221	47187	49488	49824	9888	10547	10747	12373	10221	11056	11149	6664	9147	12155	13579	13877	13672	13147
36.11	67789	86773	91024	60589	61024	70867	56973	49037	42517	48619	55467	57632	59109	10029	10552	11112	13248	10429	11387	11875	6832	9267	12317	13736	14152	13909	13928
37.0714	77253	96616	101317	71376	70464	81840	66352	57243	48723	55133	62701	65859	67912	10411	11080	11565	14400	10701	11757	12797	7427	9704	13331	14088	14477	14069	14944
38.0333	86147	104037	108915	82597	80355	92461	76397	64640	54667	61125	69701	73869	76843	11251	11597	13496	15536	11467	12699	13600	7128	10235	13069	14248	15163	14651	15747
38.9947	93549	109301	113811	91376	88621	101027	86013	71661	60099	66957	75835	80987	84603	12061	12552	13187	16856	12181	13603	14229	7064	10643	13403	14379	15597	14808	16403
39.9575	98547	110888	116173	99197	94829	108072	94347	76445	64627	71003	80051	86053	91059	13197	13408	13957	18280	12875	14485	15395	7317	11136	13563	14336	16093	14965	17464
40.9192	101200	110731	115304	104061	98856	112117	102083	80136	67059	73563	82432	90627	94741	14365	14091	14797	19363	13552	15336	16443	7413	11397	13715	14259	16451	15216	18173
41.8808	101208	107696	111821	106448	100416	112925	106701	81261	68565	73904	82235	91488	96477	15328	15275	15835	20531	14195	16488	17347	7211	11565	13760	14203	16899	15136	19181
42.8425	98432	101344	105155	105960	99227	110325	108325	79912	67371	72312	80043	89613	94341	15971	15885	16243	21365	14819	17077	17709	7312	11672	13472	13856	17165	15155	19144
43.8036	93528	93315	95816	103485	95453	105259	106725	77251	65888	69507	75891	86005	90587	16291	16307	16611	21632	15304	17781	17747	7000	11816	13331	13627	17219	15077	19323
44.7653	86288	82997	84307	96987	89456	96821	102888	71299	61200	63120	68853	78848	82720	16469	16400	16597	21307	15392	18005	17416	6925	11701	12795	13197	17120	14709	19109
45.7267	76648	71331	71797	87208	79813	84869	94443	63269	54779	55904	59925	69032	72011	16267	16296	16283	20811	15059	17552	17051	6752	11443	12395	12837	16640	14187	18696
46.6883	66256	60568	59635	74976	68360	71195	83549	53851	47389	47181	49939	57389	59771	15493	15907	15427	19357	14493	16920	16261	6488	10872	11891	12008	15896	13712	18104
47.6506	55608	50677	50291	62779	56907	58045	69976	43416	38691	37781	39861	45856	47011	14565	14920	14456	17440	13653	16069	14704	6320	10571	11117	11416	15139	13043	16621
48.6736	47163	43299	42368	51224	46872	46517	56997	34595	31416	30400	31563	36240	36744	13208	13675	12971	15384	12517	14693	12851	6272	9621	10464	10773	14245	12227	15189
49.6356	40117	37859	37203	41083	37941	37053	45992	26787	24616	23931	24928	28163	28365	12141	12197	11539	12744	10888	12763	10744	5640	8437	9341	9432	13309	11557	13128
50.5972	34776	34781	34280	32981	31240	30203	36203	20749	19344	19235	19973	22235	21907	10293	10427	9864	10805	9360	10733	9187	5171	7515	8568	8661	11611	10171	11693
51.56	31651	33819	33349	27371	26664	26053	29413	16552	15677	15949	16672	18371	17736	8947	8981	8355	9080	7997	9149	7803	4891	6741	7704	7915	10493	9173	10379
52.5217	30363	34624	35104	24299	24437	24528	24952	13728	13264	13952	14653	16104	15341	7776	7669	7136	7643	6864	7781	6683	4339	6016	7251	7408	9427	8317	9083
53.4839	31136	37173	37661	23373	24344	25403	23179	12472	12096	13160	14333	15389	14995	6736	6568	6037	6597	5861	6736	5731	4269	5419	6605	6867	8733	7843	8269
54.4461	32867	40155	41323	24488	25995	27944	23699	12547	11808	13547	14784	16083	15867	5808	5603	5288	5744	5176	5741	5019	3885	4904	6179	6453	7957	7275	7811
55.4092	35589	44824	46181	27123	28891	32019	26067	13400	12392	14411	15995	17397	17536	5120	4981	4765	5275	4571	4979	4600	3539	4560	5824	6123	7488	6811	7845
56.3706	39165	50035	52104	30989	32800	36896	29640	15053	13272	15688	17669	19400	19773	4693	4547	4365	5128	4237	4693	4333	3323	4280	5491	5901	7091	6475	7837
57.3331	43616	55136	57365	35771	37845	43477	34336	16968	14275	17280	19632	21733	22531	4296	4275	4229	5019	3979	4387	4267	3096	4091	5261	5611	6933	6192	7901
58.2961	48099	59987	62752	41432	43040	50064	39696	19221	15973	18952	21659	24349	25635	4021	4155	4192	5115	3947	4304	4235	2899	3920	5056	5520	6776	6021	7795
59.2578	52413	64248	67288	47605	48696	56275	45621	21419	17363	20709	23661	27011	28941	3936	4141	4237	5323	3917	4309	4301	2760	3717	4880	5291	6555	5755	7509
60.2194	56267	67368	70117	53688	53939	61920	51488	23624	18819	22189	25744	29520	32147	3885	4325	4357	5581	3976	4379	4485	2643	3576	4808	5187	6635	5563	7016
61.1817	59075	68731	71573	58445	58221	66635	57067	25776	20008	23429	26947	31816	35336	3859	4544	4496	5909	4179	4656	4851	2488	3509	4645	5072	6587	5488	6523
62.1433	60611	69027	71888	62741	61752	69832	61237	27811	21019	24403	28165	33779	37592	3856	4709	4755	6275	4408	4928	5168	2384	3448	4555	5000	6723	5371	6088
63.1058	61411	67760	70440	65453	63776	71896	64744	29309	21533	24781	28744	35232	39091	3805	5093	4925	6637	4640	5243	5408	2216	3259	4363	4901	6728	5397	5544
64.0683	60861	65621	67864	66811	64381	71568	67157	30091	22077	24872	28635	35563	39704	3776	5299	5011	6925	4939	5515	5659	2101	3235	4200	4768	6733	5184	5187
65.0297	58853	61528	63251	65952	63067	69197	67445	30003	21603	24475	27963	34947	39048	3816	5421	5155	7179	4973	5765	5733	2008	3099	4120	4637	6752	5112	4739
65.9914	55093	57560	58747	63491	60573	64771	65845	28981	20797	23280	26355	33517	37397	3880	5760	5272	7312	5192	5933	5952	1963	2976	4024	4445	6661	4971	4419
66.9531	52024	53301	53939	60280	57240	60160	62667	27229	19912	22077	24605	31525	35352	3792	5912	5251	7277	5272	6005	5957	1915	2867	3837	4427	6539	4853	4387
67.9161	48325	48429	48549	56445	52944	54291	59000	25496	18573	20371	22331	28381	32283	3731	5971	5277	7131	5293	6165	5861	1771	2725	3571	4189	6496	4736	4125
68.8781	44160	44160	44227	51213	47883	47955	53672	22509	16853	18168	19728	25413	28597	3677	5872	4965	6909	5197	6040	5733	1736	2664	3499	4027	6275	4531	3968
69.8403	40563	41259	40925	45645	42859	41976	47421	19440	14984	15939	17117	21989	24536	3547	5659	4883	6675	5051	5803	5600	1661	2555	3357	3872	6208	4307	3811
70.8031	37816	38459	38259	40859	38523	37035	41733	16933	13235	13933	14888	19088	21224	3429	5579	4589	6115	4904	5605	5256	1595	2384	3173	3680	5816	4245	3549
71.765	35304	36499	36264	36648	34549	33160	36717	14307	11632	12363	12912	16299	17965	3192	5144	4232	5515	4547	5195	4523	1493	2211	3043	3445	5501	4021	3328
72.7275	33293	35491	35029	32920	31547	29952	32653	12160	10144	10880	11368	14099	15371	2976	4712	3869	5013	4093	4712	4213	1432	2176	2875	3408	5104	3693	3115
73.6894	32296	35355	35243	30085	28960	28059	29267	10203	8928	9611	10173	12389	13301	2832	4355	3515	4552	3773	4355	3803	1440	2059	2781	3235	4885	3717	2944
74.6522	31717	36459	36520	28680	28000	27771	27109	9000	7864	8773	9293	11149	11912	2763	3920	3171	3915	3453	3917	3352	1355	1965	2613	3109	4557	3480	2816
75.6144	32384	37427	37819	28237	28019	28485	26059	7981	7120	8099	8765	10531	10947	2509	3520	2933	3637	3048	3461	2973	1333	1832	2501	2909	4267	3256	2587
76.5725	33179	38832	39701	28749	28667	30237	26541	7968	6912	7928	8699	10469	10899	2413	3181	2643	3253	2707	3085	2667	1261	1749	2331	2813	3995	3091	2437
77.5303	34229	41181	42067	30413	30283	32581	27723	7800	6680	7896	8827	10579	11349	2227	2869	2531	2931	2493	2744	2429	1221	1592	2181	2675	3821	2968	2243
78.4881	35693	43253	44917	32251	32413	35496	29819	8032	6547	7968	8829	10771	11667	2163	2600	2288	2816	2291	2541	2320	1109	1595	2184	2656	3459	2797	2125
79.4508	37765	45493	47235	35304	34960	38856	32221	8387	6733	8285	9221	11517	12557	2163	2504	2251	2741	2229	2419	2205	1061	1475	2080	2520	3451	2731	2037
80.4128	39571	47176	48984	38453	37835	42253	35125	8955	6925	8347	9573	12067	13147	1989	2421	2171	2696	2128	2312	2155	981	1421	1971	2427	3304	2667	1797
81.375	41075	47997	50173	41101	40411	45504	38339	9480	7152	8757	9989	12795	14725	1979	2317	2203	2693	2157	2243	2128	939	1363	1872	2336	3259	2531	1739
82.3364	41891	48363	50587	43960	42723	48120	41056	10141	7360	8912	10405	13397	15987	1920	2355	2213	2763	2141	2253	2163	955	1288	1803	2240	3197	2427	1616
83.2989	42123	48603	51008	45805	44472	49819	43605	10515	7533	9251	10648	13861	16827	1901	2357	2267	2901	2107	2283	2243	899	1240	1725	2176	3077	2392	1523
84.2608	42661	48205	50512	47117	45555	50779	45408	10789	7597	9251	10659	14069	17200	1843	2491	2325	2992	2253	2408	2317	971	1189	1699	2160	3104	2325	1432
85.2236	42467	47232	49363	47984	46187	51000	46539	11120	7760	9312	10643	14461	17651	1763	2488	2275	3013	2299	2459	2355	981	1125	1608	2056	3027	2272	1360
86.1867	41600	45344	46963	47608	45912	49872	47515	11221	7693	9235	10464	14291	18109	1835	2539	2365	3091	2309	2531	2432	931	1091	1491	1973	2997	2117	1224
87.1492	40157	43981	45237	46469	44813	47973	46976	10979	7501	8971	10219	13837	17664	1712	2643	2347	3165	2395	2611	2488	899	1053	1515	1867	2984	2099	1171
88.1111	39248	42256	43493	45376	43384	45931	45709	10595	7261	8752	9691	13581	16837	1725	2755	2437	3221	2416	2677	2531	835	1032	1435	1853	3000	2048	1053
89.0725	37792	40120	40992	43549	41781	43277	44107	10219	6973	8299	9232	12805	16019	1680	2755	2317	3133	2456	2701	2504	792	989	1296	1771	2965	1923	989
90.0347	35877	38136	38859	41120	39147	40328	41912	9627	6667	7712	8680	12008	14947	1608	2760	2368	3133	2435	2747	2499	709	920	1264	1680	2811	1824	939
90.9967	34605	36632	37440	38448	37104	37253	39275	8885	6072	7208	7987	11168	13483	1709	2749	2269	2965	2411	2573	2496	653	880	1224	1568	2763	1768	837
91.9586	33272	35381	36227	36643	34883	34808	36389	8107	5677	6616	7384	10341	12112	1627	2685	2184	2856	2309	2573	2315	629	821	1141	1531	2752	1696	768
92.9203	32093	34419	34861	34552	32928	32555	33933	7352	5264	6083	6768	9280	10864	1621	2669	2091	2720	2224	2424	2203	624	781	1093	1400	2616	1648	707
93.8825	31160	33672	33869	32699	31181	30832	31547	6755	4907	5659	6296	8621	9728	1528	2501	1973	2555	2123	2333	2096	595	723	1035	1309	2491	1499	672
94.8444	30312	33368	33765	31227	29773	29560	29864	5960	4397	5211	5701	7973	8717	1485	2400	1848	2360	1989	2240	2000	509	691	987	1280	2357	1432	645
95.8064	30163	33637	34104	30416	29197	29331	28563	5560	4115	4885	5435	7464	7869	1528	2267	1728	2221	1864	2085	1803	459	659	957	1187	2277	1376	651
96.7689	30315	33776	34403	30221	28965	29544	27856	5176	3896	4685	5123	7069	7331	1443	2189	1683	2053	1765	1915	1683	429	624	851	1109	2181	1256	573
97.7305	30056	34067	34573	30035	28720	29635	27400	4867	3811	4467	4952	6968	6891	1397	2021	1531	1872	1661	1725	1581	395	589	797	1032	1984	1176	528
98.6947	30371	34195	35069	30517	29211	30725	27499	4779	3477	4323	4787	6693	6536	1432	1888	1464	1800	1493	1616	1485	355	571	776	965	1923	1117	485
99.6567	30168	34923	36147	31208	29653	31811	27968	4637	3472	4184	4728	6632	6227	1365	1717	1437	1680	1411	1541	1419	339	536	741	925	1848	1048	445
100.62	30805	35867	37200	32157	30504	32997	28749	4547	3435	4112	4683	6584	5880	1256	1651	1312	1637	1363	1429	1307	328	472	691	848	1749	992	389
101.581	31523	36283	37744	33691	31672	34368	29824	4685	3464	4101	4808	6672	5755	1309	1619	1285	1587	1325	1376	1200	277	451	643	805	1667	931	352
102.543	31800	36347	37781	34517	32512	35896	31408	4728	3443	4171	4917	6824	5651	1283	1600	1256	1560	1283	1355	1171	243	419	619	747	1555	875	301
103.504	31808	36592	38155	35528	33152	36731	32400	4813	3339	4229	4965	6792	5403	1261	1451	1189	1571	1264	1259	1203	227	408	579	683	1488	821	296
104.466	32107	36635	37944	36227	34168	37371	33509	4877	3360	4163	5021	6947	5083	1264	1539	1253	1517	1203	1277	1133	227	355	517	669	1480	805	243
105.427	31928	36373	38056	36824	34669	37464	34328	5016	3355	4157	4901	6931	4821	1208	1541	1224	1544	1195	1285	1125	200	336	483	621	1397	712	205
106.389	32184	35789	37221	37219	34904	37987	34851	5104	3352	4104	4955	6875	4517	1163	1525	1261	1547	1219	1272	1141	179	307	475	597	1336	699	179
107.35	31667	34779	36267	36861	34829	37661	35381	5003	3288	4104	4891	6760	4280	1157	1459	1203	1549	1264	1261	1165	176	291	445	536	1339	651	149
108.312	31056	34131	35797	36475	34267	37005	35312	4981	3235	4067	4848	6613	3936	1192	1523	1208	1555	1251	1256	1184	152	275	416	531	1360	616	136
109.274	30469	33429	34685	35856	33800	36587	34592	4885	3163	3979	4664	6235	3595	1104	1475	1192	1539	1229	1288	1219	149	251	392	520	1304	589	123
110.236	29928	32261	33632	35067	33109	35901	34160	4677	3080	3779	4544	6011	3344	1117	1549	1200	1467	1251	1291	1173	123	227	360	456	1288	557	123
111.196	28781	31677	32499	33781	31821	34747	33379	4475	2949	3619	4357	5760	3075	1085	1536	1192	1504	1173	1264	1179	117	216	331	461	1227	539	91
112.154	28197	30819	31955	32683	31016	33707	32051	4291	2829	3501	4120	5325	2733	1064	1515	1123	1445	1189	1240	1139	115	216	312	445	1248	501	88
113.114	27675	29893	30696	31707	30043	32901	30819	4120	2595	3341	3875	5016	2517	1037	1485	1080	1419	1176	1269	1109	112	197	296	413	1221	469	80
114.075	26669	29331	30195	30536	28832	31800	29888	3851	2557	3221	3739	4637	2237	987	1421	1067	1341	1141	1179	1109	112	181	277	389	1189	461	69
115.037	26107	28896	29728	29723	28080	30784	28496	3672	2389	3048	3525	4309	2085	1005	1424	1000	1344	1112	1120	1056	104	168	285	376	1099	440	72
115.999	25840	28341	29253	29120	27587	30131	27555	3477	2347	2880	3392	4032	1923	965	1371	957	1205	1083	1144	1032	88	160	264	328	1088	397	64
116.961	25112	28011	28880	28219	26720	29595	26797	3269	2184	2704	3245	3701	1720	952	1317	912	1184	1008	1051	933	99	144	245	341	1072	379	59
117.922	24779	27768	28661	28008	26237	29317	25920	3037	2061	2624	3080	3429	1595	939	1277	853	1069	917	1011	917	77	144	229	325	1005	355	59
118.884	24829	28165	28936	27579	25933	29528	25672	2949	2013	2568	2989	3248	1424	925	1208	813	1075	893	960	853	80	125	205	307	960	336	53
119.846	24768	27971	28949	27816	25851	29576	25197	2960	1915	2464	2837	2995	1341	880	1123	773	976	859	899	787	69	131	221	283	904	315	53
120.808	24768	27555	28747	27616	25805	30085	25360	2827	1872	2403	2837	2840	1229	829	1072	757	928	840	853	757	75	112	205	272	864	291	45

## Sheet: Fig 3c
	[Dznep]
Time in Culture (h)	0					50					100					150						Effects of Dznep on SAH:
0.08	19026.2	18037.5	12920.2	21748.5	13569.9	13728.6	16053	16122.5	14208.9	16364.8	13780.8	16211.7	15263.7	14470.4	12299.2	13336.6	10354.3	12717.5	11145.4	7637.75			[DZnep] microM
1.08	9707.29	10262.3	7103.39	12809.1	7589.52	10754	10420.6	10057.3	9265.59	9997	8316.81	10768.1	10115.3	9904.42	8285.62	8204.38	6916.93	8799.1	7792.33	6439.94			0	75	150
2.08	7519.06	8047.11	5696.51	9622.55	5853.29	8431.83	7435.37	6749.62	6599.04	6523.04	6368.47	7746.57	7215.93	7166.59	6088.05	6367.43	5558.96	6591.93	5979.18	5005.48		[SAH] microM	0.019191	1.35762	2.10258
3.08	6574.55	7314.77	4986.23	8607.88	5071.16	7044.16	5964.63	5367.95	5318.76	5204.93	5097.01	6059.96	5616.15	5585.62	4704.42	5004.88	4389.94	5079.68	4652.39	4159.96			0.021336	1.44582	2.04803
4.08	5951	6651.4	4474.35	7843.91	4574.35	6162.06	5100.96	4587.03	4466.67	4406.97	4260.4	4925.55	4561.17	4575.22	3929.76	4166.24	3685.86	4136.95	3904.78	3728.49			0.014567	1.52111	1.83479
5.08	5598	6295.41	4159.28	7382.63	4219.96	5664.95	4569.45	4006	4074.38	3939.44	3701.88	4231.31	3877.65	3873.67	3363.16	3597.31	3158.07	3460.86	3337.45	3467.33			0.018011	1.59134	2.19733
6.08	5316.97	6217.17	3976.35	7127.84	4086.13	5252.95	4303.97	3823.47	3806.43	3653.05	3409.85	3727.1	3471.02	3429.2	3016.7	3250.9	2780.28	3024.7	2952.59	3373.01
7.08	4958.28	6038.82	3733.73	6895.21	3805.49	4989.17	4110.72	3589.82	3612	3419.4	3133.3	3386.5	3194.47	3108.85	2809.62	2930.68	2485.26	2712.05	2654.28	3251.69
8.08	4635.93	5778.54	3419.86	6600.2	3484.63	4740.3	3834.73	3385.32	3469.45	3223.79	2962.39	3190.93	2992.48	2855.09	2656.19	2747.21	2296.71	2510.36	2468.23	3241.04
9.08	4332.04	5720.86	3260.58	6360.18	3224.05	4711.25	3703.75	3240.51	3351.34	3096.36	2843.14	2992.26	2805.09	2711.95	2569.25	2591.53	2194.62	2341.93	2342.13	3274
10.08	4184.83	5962.77	3128.44	6634.53	3106.99	5137.51	3669.56	3202.89	3340.3	3023.37	2757.08	2847.46	2600.11	2594.14	2451.11	2542.63	2075.9	2235.86	2221.71	3342.53
11.08	4642.32	7040.52	3421.86	7961.18	3479.84	6106.22	3977.92	3500.21	3677.49	3371.49	2734.29	2727.43	2534.4	2574.11	2444.69	2445.92	2002.19	2127.99	2128.59	3538.55
12.08	5796.01	9052	4183.23	10664.3	4409.28	7829.58	4871.49	4251.45	4465.81	4182.21	2823.34	2750.66	2607.52	2580.53	2557.96	2488.35	1984.76	2118.63	2138.45	3924.4
13.08	7383.23	12051.5	5413.17	14441.4	5694.61	9925.94	6424.54	5745.66	5778.03	5693.46	3118.58	3061.06	2802.1	2783.74	2880.64	2708.27	2084.16	2250.9	2214.04	4449.3
14.08	9349.7	15681.1	7075.35	19437.3	7280.04	12351.8	8797.43	7894.1	7733.23	7917.58	3731.42	3658.52	3396.57	3257.74	3482.08	3059.16	2252.79	2496.22	2471.51	5194.22
15.08	11109	19533.2	8695.21	24461.5	8771.26	14142.8	11528.3	10416.5	10066.8	10431.2	4568.25	4606.86	4238.83	3990.38	4260.18	3632.77	2571.12	3061.35	2930.38	5895.52
16.08	12537.2	23047.6	9722.26	28518.5	10025	15094.6	14087.8	12772.2	12255.1	12955.5	5476.66	5714.49	5193.47	4850.77	5210.18	4414.54	2984.96	3732.57	3481.67	6842.33
17.08	13393.6	25957.8	10255.5	31570.9	10852.2	15283.1	16372.9	14982	14179.9	15182.1	6458.96	6907.08	6194.14	5707.52	6158.19	5173.31	3439.84	4519.72	4097.61	7422.51
18.08	13871.5	27981.7	10514.8	33061.1	11442.7	14678.8	17949.5	16344.6	15543.6	16379.1	7198.45	8015.71	7124.23	6465.82	6900.66	5880.98	3891.63	5156.57	4569.92	7649.4
19.08	13691.5	28552.8	10264.8	33075.7	11264	13268.6	18253.8	16695.9	15675.2	16848.1	7659.29	8544.8	7685.4	6992.7	7328.87	6404.48	4281.67	5636.65	4971.12	7581.87
20.08	13518.3	28974.2	9919.26	32758.4	11333.4	12122.9	18312.4	16592.6	15669.1	16896.4	7994.69	8951.77	7970.69	7254.54	7609.4	6753.69	4554.38	5829.48	5178.29	7303.59
21.08	12992.9	27997.7	9339.32	31578.4	11004.2	10430.1	17341.4	15819.6	14749.8	16060.6	8005.86	8750	7823.34	7142.37	7495.91	6835.16	4658.86	5870.62	5126.29	6731.77
22.08	12494.5	27124.2	8866.47	30102.5	10651.8	8948.98	16442.8	14893.4	13871.6	14966.9	7922.35	8531.86	7698.34	7136.28	7385.84	6792.63	4754.08	5854.48	5086.26	6199.5
23.08	11844.2	25518.9	8379.84	28259.3	10159.5	7740.41	14877	13478.8	12569.9	13788.6	7510.95	7958.74	7195.46	6807.85	6974.78	6557.97	4633.96	5523.71	4853.59	5525.4
24.08	11048.8	23873.2	7823.25	26116.1	9474.35	6823.26	13760.8	12249	11484.7	12600	7044.36	7414.93	6694.36	6324.45	6502.99	6174.8	4431.57	5110.36	4544.02	4939.74
25.08	9715.67	20886.1	6898.6	22557.7	8201	5849.63	12168	10802.5	10169.7	11021.8	6473.89	6646.13	6122.46	5811.39	5975.55	5680.28	4167.53	4702.39	4191.93	4393.53
26.08	7871.06	16938.4	5723.85	17833.9	6712.97	4912.54	10284.7	9036.33	8596.89	9273.21	5901.99	5857.3	5387.94	5252.1	5264.16	5307.77	3917.73	4288.45	3854.18	3889.04
27.08	6048.7	12750.9	4597.41	12972.5	5025.55	4049.3	8133.55	7112	6898.5	7206.75	5171.57	5100.22	4774	4632.63	4655.75	4780.68	3609.76	3824	3423.41	3434.96
28.08	4661.38	9120.26	3599	9122.66	3692.22	3239.98	6024.54	5216.08	5230.44	5281.56	4527.77	4309.96	4126.44	4043.92	4048.78	4238.75	3177.79	3328.19	3064.34	2958.27
29.08	3739.82	6725.25	2938.32	6828.74	2777.35	2684.24	4328.94	3796.68	3799.25	3793.25	3870.46	3651.66	3479.31	3528.98	3473.89	3720.62	2876.49	2888.05	2719.72	2564.14
30.08	3358.68	5633.93	2590.62	5685.33	2407.88	2259.59	3264.52	2854.34	2948.23	2830.87	3216.93	3098.12	2957.19	2970.58	2907.96	3225	2525	2518.43	2370.82	2154.68
31.08	3103.69	5080.34	2422.65	5208.18	2256.19	2036.01	2601.93	2275.35	2355.31	2236.66	2728.43	2599.78	2516.59	2531.19	2445.46	2790.24	2233.76	2223.71	2066.33	1858.47
32.08	3011.68	4794.11	2280.44	4973.05	2129.34	1854.13	2184.03	1924.01	2005.14	1918.86	2343.81	2223.67	2136.06	2172.9	2075.77	2389.84	1944.72	1907.57	1828.78	1618.73
33.08	2922.26	4641.12	2237.23	4865.07	2057.88	1749.3	1928.08	1714.04	1780.6	1713.61	1986.39	1914.27	1881.08	1893.47	1788.27	2085.36	1716.63	1704.68	1653.69	1438.25
34.08	2939.82	4762.67	2246.61	5026.45	2130.94	1739.01	1775.46	1565.81	1635.48	1609.97	1767.7	1694.36	1676.11	1700.89	1573.89	1786.95	1532.07	1504.08	1452.49	1278.88
35.08	3168.26	5271.06	2378.14	5611.98	2298.5	1760.24	1727.22	1513.61	1554.45	1544.69	1578.54	1573.45	1521.57	1559.62	1404.54	1572.01	1394.52	1374.4	1319.92	1190.94
36.08	3821.26	6373.65	2711.78	6954.69	2806.29	1840.41	1745.98	1531.51	1552.41	1596.36	1424	1438.16	1379.65	1439.05	1311.28	1414.44	1260.96	1283.67	1232.87	1117.23
37.08	4916.77	8172.75	3346.61	9082.63	3735.13	1942.66	1909.75	1673.1	1692.6	1736.55	1332.19	1374.56	1327.32	1344.69	1193.25	1309.16	1151.1	1181.97	1151.39	1062.15
38.08	6452.79	10757.4	4340.72	12238.6	5256.69	2131.62	2241.48	1933.01	1964.63	2043.73	1248.01	1294.25	1271.02	1302.99	1145.02	1200.7	1056.77	1120.12	1090.94	1013.25
39.08	8296.11	13873.4	5517.47	15966	7056.99	2406.97	2780.39	2441.26	2418.65	2603.75	1229.98	1267.92	1235.62	1257.96	1137.28	1138.05	1000.7	1081.87	1036.35	995.42
40.08	10063	17158.8	6755.69	19586.8	8876.25	2784.03	3692.71	3126.8	3166.99	3358.41	1195.8	1254.76	1207.85	1249.23	1108.41	1079.68	988.15	1038.35	1019.22	982.07
41.08	11493.4	20070.4	7894.31	22673	10336.2	3113.08	4731.4	3942.98	4039.44	4348.12	1225.77	1273.12	1231.97	1284.4	1098.45	1058.27	972.31	1027.59	1016.24	1006.97
42.08	12456.4	22270.8	8785.33	24597.4	11236	3454.88	5850.38	4837.3	4969.02	5263.13	1292.92	1319.03	1259.51	1346.02	1169.25	1057.97	968.13	1000.7	1004.78	1010.86
43.08	12864.7	23483.5	9378.34	25360.8	11587.5	3647.05	6889.17	5637.73	5868.06	6194.85	1366.15	1407.96	1343.36	1418.03	1218.03	1069.22	992.03	1014.84	1006.97	1052.29
44.08	12945.8	23924.7	9594.41	25285.9	11675	3751.23	7622.72	6257.13	6527.01	6993.89	1480.42	1466.04	1421.68	1491.26	1319.69	1094.12	974.1	1048.71	1042.83	1113.74
45.08	12703.1	23711.3	9594.71	24536.8	11312.7	3852.84	8110.93	6686.07	6969.67	7435.05	1618.03	1586.84	1541.7	1591.04	1425.77	1162.25	990.94	1066.33	1050.8	1201.79
46.08	12407.6	23528.1	9448	23596.3	11045.4	3935.26	8573.31	6997.96	7358.52	7880.06	1782.19	1709.51	1678.1	1742.15	1528.21	1208.07	1042.53	1117.73	1096.31	1254.28
47.08	11876.8	22630.1	9132.44	22302.9	10393.4	3840.62	8614.68	7094.21	7391.64	7969.13	1923.78	1837.5	1789.49	1841.48	1647.68	1289.24	1122.81	1154.78	1132.77	1350.8
48.08	11168.5	21479.4	8644.11	20916.7	9831.54	3712.65	8456.38	6986.28	7303.43	7877.71	2045.13	1907.63	1899.23	1907.19	1734.73	1375.2	1173.61	1215.94	1187.35	1392.13
49.08	10205.5	19881.2	7968.26	19009.8	9065.87	3497.86	8152.73	6728.62	7066.02	7642.01	2158.96	1995.24	1997.23	1932.74	1819.91	1419.12	1225	1248.51	1178.88	1425.8
50.08	8813.37	17475.8	7011.48	16181.3	7782.44	3373.95	7700.75	6464.95	6810.93	7169.67	2254.54	2057.74	2058.96	1987.72	1895.35	1481.57	1263.94	1291.14	1231.77	1462.55
51.08	6829.94	13368.8	5512.28	12023.8	6059.38	2852.95	6352.2	5220.26	5671.06	5840.94	2115.15	1926.88	1888.61	1871.24	1792.26	1419.52	1215.34	1255.08	1183.67	1319.52
52.08	5332.83	10570.5	4551.2	9214.27	4806.09	2787.46	5846.09	4871.7	5268.06	5297.53	2233.52	2010.51	2071.57	1979.98	1875.77	1545.92	1310.96	1323.61	1263.84	1384.66
53.08	3917.56	7250.9	3481.44	6338.42	3477.35	2446.2	4463.45	3806.43	4071.7	4023.58	2132.63	1883.19	1982.3	1877.88	1843.03	1520.42	1310.16	1328.69	1261.35	1348.11
54.08	3097.11	5293.81	2849.5	4812.48	2679.34	2114.36	3510.93	3010.5	3268.38	3150.59	2014.93	1847.01	1900.55	1844.69	1772.79	1506.37	1301.1	1314.74	1238.15	1294.02
55.08	2690.22	4160.98	2427.54	3851.1	2111.98	1754.34	2690.14	2323.79	2539.55	2339.44	1924.78	1758.19	1773.23	1689.6	1646.68	1438.35	1270.72	1276.89	1210.46	1190.64
56.08	2495.71	3775.25	2318.96	3569.76	2026.35	1612.22	2277.49	1967.42	2163.77	1988	1766.81	1656.31	1719.91	1627.43	1595.69	1415.04	1236.85	1252.39	1195.62	1164.34
57.08	2350	3357.29	2153.29	3288.52	1885.93	1467.63	1932.69	1729.05	1909.32	1705.36	1679.65	1553.76	1626.11	1528.76	1460.95	1373.61	1216.14	1214.14	1174.3	1072.51
58.08	2344.71	3271.96	2108.38	3239.32	1817.37	1355.52	1729.47	1529.26	1693.03	1485.96	1567.7	1470.58	1512.39	1445.69	1403.76	1340.74	1150.1	1187.95	1109.96	1028.29
59.08	2515.27	3653.39	2183.93	3643.91	1910.68	1276.21	1588.21	1424.12	1539.98	1372.03	1472.12	1385.62	1417.48	1363.61	1312.28	1243.43	1088.05	1108.76	1048.11	930.68
60.08	2818.16	4074.85	2330.34	4166.47	2134.43	1276.96	1531.08	1361.74	1483.17	1355.2	1347.68	1310.29	1332.08	1291.04	1235.73	1165.54	1046.71	1087.15	1011.65	886.06
61.08	3529.64	5172.85	2696.91	5511.18	2615.57	1250.8	1587.89	1395.5	1522.08	1415.76	1284.51	1285.95	1286.06	1257.96	1189.38	1106.08	996.81	1014.54	976	822.01
62.08	4418.86	6791.62	3314.27	7267.37	3357.78	1215.43	1733.87	1506.11	1601.18	1501.82	1202.99	1195.02	1211.06	1177.65	1103.65	1039.94	948.71	976.69	921.02	772.41
63.08	5785.03	9307.58	4171.56	9924.15	4475.05	1281.89	2080.71	1732.15	1835.37	1769.77	1165.15	1173.23	1175.11	1155.42	1087.17	1011.16	900	953.19	916.73	759.56
64.08	7069.36	11719.7	5057.58	12464.4	5705.09	1391.43	2567.85	2102.79	2271.17	2198.93	1138.27	1155.2	1151.55	1161.73	1069.25	975	869.02	924.7	911.06	749.1
65.08	8214.97	14192.3	5924.75	14846.2	6804.79	1513.29	3299.89	2599.14	2834.41	2795.5	1154.09	1165.6	1174.56	1158.74	1038.94	942.73	866.04	921.41	892.13	740.44
66.08	8948.6	15665.6	6525.55	15934.5	7388.02	1576.1	4047.59	3082.74	3401.82	3217.68	1161.39	1154.42	1153.76	1117.92	1034.96	894.82	822.31	876.69	854.78	720.42
67.08	9435.43	17209.6	6990.52	16990	7888.62	1648.87	4790.35	3587.35	4006.54	3750.8	1146.79	1153.87	1137.28	1167.7	1021.24	880.48	778.19	864.24	831.67	704.38
68.08	9253.89	16635.5	6930.04	16245.8	7783.23	1746.09	5153.8	3830.12	4294.75	3983.6	1178.76	1187.5	1174.34	1176.55	1032.52	882.57	778.88	864.34	838.65	705.18
69.08	9233.33	16451.5	6860.48	15605.7	7710.28	1774.38	5535.58	4092.93	4623.37	4274.28	1193.47	1231.86	1199.12	1184.07	1047.68	856.67	784.56	862.35	841.53	692.33
70.08	9108.38	16254.6	6779.74	15127.5	7460.38	1912.65	5832.8	4344.91	4931.3	4562.06	1256.97	1295.69	1268.14	1225.55	1108.19	867.83	781.87	875.8	852.99	712.15
71.08	8608.58	15388.1	6473.85	14103.7	7029.94	1948.87	5990.78	4393.25	4957.13	4580.71	1332.96	1320.13	1312.06	1289.6	1154.76	869.92	810.26	884.26	868.13	728.49
72.08	8284.23	14936.7	6284.33	13551.8	6722.65	2104.82	6233.01	4602.89	5137.19	4833.23	1388.94	1398.34	1376.99	1331.53	1179.65	895.52	792.43	888.55	849.4	722.41
73.08	7783.23	13954.8	5851	12438.8	6305.79	2012.75	6207.07	4515.54	5065.38	4844.48	1429.2	1453.43	1442.04	1361.39	1212.72	926.59	837.85	919.32	867.93	743.23
74.08	6987.13	12676.4	5296.91	10909.5	5605.79	1932.15	6013.4	4445.87	4938.91	4704.29	1510.95	1545.02	1507.3	1429.2	1272.12	952.99	834.26	921.51	883.17	771.91
75.08	6056.99	11021.1	4641.22	9258.18	4951.4	1870.42	5818.54	4191.85	4693.68	4426.9	1553.43	1617.92	1567.92	1464.6	1326.22	979.68	850.6	954.08	909.46	775.5
76.08	4998.2	8916.57	3917.76	7350.2	4128.84	1782.21	5349.2	3886.07	4356.7	4034.08	1620.69	1662.83	1611.5	1478.98	1354.87	1043.63	894.02	992.83	942.73	794.52
77.08	3925.85	6789.92	3249.7	5602.89	3315.47	1675.67	4606.54	3352.3	3770.2	3451.98	1632.3	1678.32	1626.55	1472.57	1372.57	1040.54	881.57	987.45	943.92	797.21
78.08	3133.03	5057.19	2712.28	4306.89	2677.84	1569.99	3906.97	2885.96	3241.8	2912.22	1655.75	1725.77	1624.89	1520.46	1414.16	1065.24	919.32	1010.36	976.2	824
79.08	2571.26	3875.95	2287.23	3454.49	2221.76	1434.94	3158.95	2362.16	2660.24	2380.81	1624	1664.05	1603.1	1457.52	1393.47	1090.74	934.96	1047.81	979.18	825
80.08	2256.19	3205.19	2061.08	2967.76	1906.89	1316.08	2670.63	2044.27	2263.77	1963.99	1576.66	1637.39	1557.74	1432.19	1383.96	1122.61	918.63	1041.33	982.67	847.41
81.08	2098.4	2867.37	1926.75	2643.91	1694.91	1213.29	2229.9	1696.25	1874.92	1595.18	1503.1	1535.4	1455.86	1376.22	1341.48	1099.8	920.22	1037.05	941.83	841.73
82.08	2047.8	2663.47	1818.06	2582.14	1622.75	1128.4	1944.59	1527.22	1672.13	1391.32	1438.39	1455.31	1424	1329.42	1274.89	1129.78	907.97	1013.25	944.62	814.54
83.08	2056.39	2711.28	1896.91	2653.79	1635.83	1063.67	1784.24	1374.71	1548.55	1242.23	1353.21	1422.68	1369.58	1295.02	1247.35	1112.25	910.66	1006.08	932.57	821.41
84.08	2176.45	2895.11	1871.76	2891.52	1702.99	1023.58	1616.72	1254.45	1451.45	1134.3	1290.71	1362.83	1279.65	1244.69	1226.44	1092.63	894.82	975.7	900.7	785.26
85.08	2490.02	3398.3	2034.03	3498.5	1851.6	1021.44	1570.85	1194.53	1384.14	1096.57	1270.91	1299.67	1240.38	1223.67	1144.8	1076.49	866.24	917.83	874.6	776.69
86.08	3093.91	4457.98	2338.72	4545.21	2216.07	1039.34	1646.84	1238.59	1429.47	1071.92	1204.65	1245.13	1202.43	1172.9	1120.69	1041.63	855.98	906.97	853.19	768.23
87.08	3880.34	6037.53	2750	5932.04	2745.61	968.49	1790.46	1262.7	1454.56	1104.18	1149	1169.03	1133.63	1120.46	1051.99	1011.55	803.59	881.57	835.16	743.53
88.08	4648.1	7635.33	3306.39	7418.86	3289.92	1034.08	2126.9	1447.05	1691.32	1269.88	1156.31	1147.57	1128.1	1122.9	1025.77	979.28	792.83	886.45	830.58	738.75
89.08	5366.47	9379.04	3796.01	8802.89	3900.4	1079.42	2518.33	1659.38	1976.63	1451.23	1089.05	1170.8	1107.19	1103.98	1022.46	949.6	782.87	850.8	804.68	719.82
90.08	5760.78	10623.4	4123.05	9739.42	4317.76	1106.54	2895.18	1884.14	2257.98	1623.37	1080.64	1146.68	1094.14	1104.87	996.68	901.39	764.04	813.45	800.2	702.99
91.08	6064.37	11600.1	4423.95	10123.9	4541.52	1124.44	3279.31	2093.78	2557.77	1813.18	1068.69	1102.43	1077.43	1064.6	1003.98	863.35	732.77	792.23	768.73	697.61
92.08	6207.19	12085.9	4572.75	10224.6	4605.69	1157.56	3638.37	2321.44	2875.99	1981.03	1091.59	1114.71	1085.4	1112.17	1000.33	840.64	707.37	778.88	757.87	681.97
93.08	6040.42	12109.2	4634.53	9871.06	4491.92	1203.43	3829.05	2428.94	3073.53	2011.68	1115.82	1159.62	1081.53	1104.65	1007.96	827.49	710.36	737.75	764.84	676.79
94.08	5996.81	11850.5	4503.29	9526.35	4396.61	1223.15	3958.52	2512.54	3199.57	2094.75	1090.82	1171.13	1119.14	1097.68	995.46	780.88	688.65	735.06	739.84	664.04
95.08	5823.05	11519.2	4403.79	9048.8	4209.08	1223.9	4069.77	2629.15	3337.08	2168.92	1102.43	1180.64	1105.97	1088.72	1022.46	778.29	665.74	720.72	707.27	664.74
96.08	5528.74	10953.2	4194.51	8486.33	3975.45	1223.9	4040.3	2679.74	3312	2159.7	1089.82	1201.44	1108.96	1133.3	1016.15	755.58	652.09	714.74	704.48	645.32
97.08	5286.23	10435	3988.12	7967.47	3777.15	1243.62	4058.95	2742.87	3294.43	2171.38	1128.98	1218.69	1122.35	1126.33	1020.13	731.37	654.38	715.44	706.37	674.2
98.08	4879.54	9484.03	3742.81	7215.97	3497.21	1231.08	3966.56	2695.28	3257.13	2131.3	1123.89	1211.73	1131.31	1130.53	1021.35	748.8	630.78	708.57	698.31	647.21
99.08	4334.53	8456.09	3400.4	6304.69	3157.19	1257.45	3764.84	2616.51	3152.2	2056.16	1119.47	1225.88	1142.92	1120.46	1033.52	733.96	623.51	675.3	702.19	653.59
100.08	3713.17	7086.23	2967.17	5314.57	2787.33	1251.02	3489.6	2458.84	2916.18	1892.07	1114.71	1209.29	1139.71	1113.05	1038.83	711.55	628.29	714.04	689.44	644.32
101.08	3085.83	5656.19	2558.68	4282.93	2406.89	1203.54	3054.77	2219.61	2652.63	1722.94	1110.07	1218.36	1108.63	1154.98	1047.35	713.15	629.98	687.75	690.94	666.43
102.08	2578.24	4492.81	2218.46	3437.92	2048.8	1171.28	2621.86	1976.63	2335.8	1507.4	1089.93	1189.71	1107.52	1108.74	1027.21	711.95	677.79	688.15	682.27	646.81
103.08	2140.42	3425.55	1929.94	2764.37	1760.38	1105.47	2175.78	1715.86	1976.53	1328.62	1065.71	1148.89	1068.92	1109.96	1005.97	703.09	647.11	692.93	683.86	653.29
104.08	1955.99	2725.05	1706.29	2343.91	1510.08	1082.85	1816.93	1500.21	1658.52	1184.35	1032.74	1099.23	1038.61	1073.67	996.79	695.82	662.55	677.79	701.89	656.87
105.08	1783.53	2255.99	1574.25	1995.61	1326.55	1027.44	1530.55	1321.65	1421.54	1025.94	979.76	1038.27	978.21	1026.22	964.49	682.27	642.73	680.78	679.18	641.53
106.08	1651.1	1981.44	1482.73	1889.42	1249.5	971.81	1328.08	1193.68	1262.92	927.44	937.28	1015.27	975.33	991.81	931.53	671.51	658.57	681.57	669.22	635.66
107.08	1592.32	1859.68	1439.72	1808.88	1182.54	949.52	1161.74	1081.67	1115.54	845.02	903.76	965.6	910.51	971.68	877.99	654.38	640.04	668.82	656.77	651.49
108.08	1647.11	1844.21	1419.66	1840.32	1152	915.97	1038.69	958.41	1044.37	744.91	864.71	931.97	882.63	958.74	850.22	656.37	651.1	659.46	652.69	628.29
109.08	1780.34	2133.43	1506.29	2086.83	1207.98	877.92	979.85	924.54	1007.29	734.94	834.85	914.16	865.38	935.95	835.95	639.74	625.4	657.57	643.43	615.14
110.08	2079.74	2524.75	1597.11	2555.59	1335.83	892.18	988.32	897.75	997.96	712	813.16	882.19	827.21	907.96	806.53	623.61	613.55	632.57	629.38	618.03
111.08	2512.48	3280.64	1783.93	3150.6	1476.85	843.19	995.71	902.89	964.52	687.46	793.81	839.16	809.96	911.95	769.69	610.56	596.51	606.08	610.16	577.59
112.08	2936.83	4255.39	2081.44	4060.78	1797.21	902.89	1106.97	959.7	1055.41	737.62	775.55	867.92	784.96	877.99	763.27	608.96	589.04	613.55	604.68	599.6
113.08	3483.23	5246.91	2388.32	4890.32	2061.68	954.45	1265.92	1037.41	1160.66	759.81	773.78	842.48	775.22	889.93	765.04	612.05	596.22	613.35	601.89	597.91
114.08	3822.36	6058.28	2637.62	5498.5	2312.28	981.78	1406.86	1132.69	1287.57	818.97	770.69	830.09	772.23	886.5	760.4	599.5	578.98	603.88	593.33	576.2
115.08	4113.27	6805.29	2809.58	5907.09	2460.28	1010.08	1562.81	1218.97	1427.44	866.67	757.3	817.48	785.4	861.84	737.28	579.98	580.98	608.07	584.26	558.57
116.08	4326.85	7452.89	2919.66	6152.2	2595.81	1032.26	1763.34	1307.82	1601.18	924.65	764.71	820.13	782.96	863.94	736.39	566.14	560.46	583.86	589.24	560.46
117.08	4344.31	7713.17	3023.05	6179.64	2611.28	1042.34	1896.46	1360.34	1767.74	958.63	784.07	818.58	778.21	892.59	728.21	557.57	548.01	568.23	577.79	561.45
118.08	4296.41	7528.84	2952.89	5799.9	2534.13	1015.97	1966.77	1396.25	1786.39	981.03	782.3	825.88	774.45	877.77	734.07	560.66	543.92	567.33	560.56	544.92
119.08	4094.51	9169.36	2828.24	5481.74	2441.62	1033.76	1987.67	1376.74	1871.6	1010.5	751.11	826.11	768.92	902.43	733.19	559.86	547.01	564.64	561.26	542.13
120.08	4013.37	10229.8	2749.2	5197.21	2371.46	1011.58	2010.61	1460.34	1873.2	1023.69	766.15	826.33	755.75	905.31	739.82	557.47	546.51	562.35	555.08	532.57

## Sheet: Fig 4a
	[Dznep]
Time in Culture (h)	0 microM			1.5 microM			3.125 microM			6.25 microM			12.5 microM			50 microM			100 microM
3.02429	63227	63508	47795	146727	93465	79569	48843	121593	114120	81928	75061	62429	138713	87554	97990	37342	63061	152238	69865	55087	110871
3.72468	65376	65733	50802	151693	92751	76394	45931	128908	119064	91053	80383	66351	146039	90692	95699	41284	67229	160450	73182	57798	120524
4.45551	67744	67858	53736	146661	87640	70278	44384	136664	125691	98937	83091	66422	155398	92585	95338	45905	72438	168794	76148	61770	127406
5.15431	69130	69066	55537	156710	88650	70268	48641	135909	123651	102480	84385	70085	155031	95412	93781	46397	69679	168515	78315	62060	132522
5.85317	71392	71783	58817	164207	89560	70090	51248	143773	130437	110746	87952	73643	162735	99445	96432	49568	71908	176951	81623	64914	140522
6.55152	74218	74922	62971	170203	92890	72153	53842	152396	137644	118466	92400	77422	171139	105181	100472	52120	80842	185481	85330	68545	148562
7.24988	78252	79635	67796	180019	96977	75531	57012	162373	146679	126670	96729	81826	181627	112823	107060	55357	88860	198236	91525	73474	158323
7.94927	82205	85200	73443	188351	104761	81819	61738	172777	158391	132540	101614	86955	199167	121042	116586	58614	99159	212565	97015	80916	165604
8.64767	86331	90278	78267	199510	111861	89450	65761	183243	167232	138983	106891	92396	201502	127713	126474	61105	101758	223561	103163	85751	173076
9.34652	90207	95161	83181	206638	118629	97404	70088	191104	176604	143077	110876	97098	208673	133332	136171	62989	106613	233212	108306	91841	177131
10.0454	92471	99766	86932	211330	127446	104971	74149	196565	184216	144486	114147	101205	219780	138139	145897	64515	115033	242978	110818	98726	178941
10.7438	94201	102218	89280	216849	131788	111359	76381	199676	187783	145808	115147	102994	213091	139326	152601	65096	111930	243628	113012	100494	179975
11.4416	93961	103752	90710	216942	137200	116359	78928	199889	191194	142786	115419	104136	219717	141148	157472	64927	118808	246444	112842	106359	176710
12.141	92776	102288	89682	216467	136368	117503	78256	196877	189532	139204	114188	103833	206293	139114	157950	62464	111106	239242	110627	104355	171287
12.8409	88900	100260	87669	213166	135400	117833	76974	192587	187787	134972	112190	102577	199479	137030	155981	61689	108831	233995	107418	103270	165262
13.5397	84408	95110	83388	205515	131890	114041	74158	185287	180661	127477	107034	99313	190199	131756	151685	59264	105375	223583	102061	99587	155968
14.271	77433	88726	77792	175252	121848	107880	67152	180973	173942	118526	100328	90741	181857	123502	145321	56692	104521	213248	94164	95782	143764
14.9704	70120	80458	69833	179787	114631	99887	63243	160060	158800	108309	91690	86439	159720	113996	130422	50470	90326	188911	85582	85094	129644
15.6692	62106	71550	61967	165265	106364	91347	57463	147649	148309	98674	83679	79347	146669	103528	117000	45818	85049	170876	75821	77797	115876
16.3676	53723	61894	53474	149934	94560	81817	50864	132885	133234	89373	74198	71420	122717	91886	102573	40743	71837	148235	66347	66416	102156
17.066	45339	52779	45242	134430	83264	72137	43646	117724	118736	79872	65056	62934	104152	80768	88379	36094	63064	127846	56874	56924	89190
17.7648	37984	44121	38256	119828	72196	61568	37230	102882	103868	70799	55387	54334	88026	70602	74340	31634	54056	108120	48365	47775	77862
18.4637	30989	36143	31234	104878	61126	51339	30535	89470	90342	62334	46771	45981	71327	59729	61301	27361	45718	90267	40078	39565	65990
19.1631	25639	29452	25503	91775	50354	41071	24602	76173	76875	54322	38197	37727	58256	50860	49301	23886	38340	73905	32556	32002	55898
19.8624	21019	24047	21085	80517	41202	33140	20647	64907	66198	48116	32073	31118	47467	42757	40174	20508	31805	60497	26761	25952	47749
20.5613	17789	19736	17028	69848	34316	26410	16166	55955	56406	41882	26458	25619	41041	36141	32260	17626	27822	50531	22095	21380	40283
21.2603	15372	16328	14022	61895	28618	21563	13310	48443	48815	37826	22130	21487	33004	31312	26812	15077	22281	42169	18162	16640	34662
21.96	13473	13843	12018	55544	24330	18069	11143	42715	42893	34814	19287	18357	28640	27549	22591	13641	19751	36388	15832	14181	30553
22.6599	12145	12189	10521	50978	21487	15379	9880	37748	38811	32257	16893	15860	25408	24337	19356	12230	17546	32187	13975	11789	27566
23.3588	11196	10945	9367	47403	19493	13638	8824	34563	35672	30639	15056	13970	22921	22011	17331	11232	16472	28949	12781	10442	25370
24.0582	11004	10550	9036	44740	18517	12827	8416	32432	34497	29935	13887	13156	21505	20922	15801	10518	15701	27533	12345	9816	23885
24.758	11702	10398	9004	43962	18325	12465	8617	31487	32796	29647	13678	12614	21517	20422	15315	10021	15733	27494	12591	9775	23848
25.4563	12566	11741	9496	44000	19321	13455	9681	31984	45816	30777	14090	12715	23851	20548	15715	10376	17282	29023	13645	10628	24631
26.1562	14432	13150	10704	45875	20831	14909	10772	33655	34855	32682	15345	13556	25990	22072	17452	10772	18358	32341	15706	11960	27133
26.8551	17450	15944	13190	49174	24049	17451	13197	37683	37655	36313	17456	15726	30898	24426	20304	11781	20687	37306	18816	14630	30919
27.554	21150	19748	16111	53296	28336	20772	16404	42375	42429	40155	20412	18598	39376	28124	24766	13971	25262	44608	23383	18889	36079
28.2528	25341	24264	19314	58635	32341	24657	19921	48486	47482	44924	24537	22385	46526	31941	29677	15490	28144	51853	27516	22584	42094
28.9517	30046	29351	24305	64735	37849	29318	24301	56129	54043	50416	30044	26980	55830	36562	35973	17363	32621	61464	33372	27386	49587
29.6506	35080	34903	28949	71442	43618	34438	28492	63754	60484	56095	34354	31846	65679	41806	42934	19604	37279	72391	39596	32795	57330
30.3495	41423	41719	34848	80762	51794	41243	34529	74373	69356	62949	41405	38018	79376	48877	51458	22207	44114	85704	47521	39923	67316
31.0489	49101	49852	40899	91537	61814	50699	40720	86306	80224	70338	49096	45361	95451	57470	62829	25984	51681	103854	56922	47855	79268
31.7478	56807	59450	48574	103061	72762	61381	48228	100599	93871	78105	57735	53804	113881	67454	76030	29548	61001	123468	67140	58398	91618
32.4462	65351	69376	56380	114738	84603	73477	55616	114626	107065	85668	66278	62495	131333	76991	91966	33582	69706	143136	77514	68638	102934
33.1461	72780	78853	63897	125882	96031	84974	63636	126812	119350	91538	73887	70572	147187	86395	107709	37112	78287	161792	87389	79445	112773
33.8455	78777	86303	70153	134642	106624	96513	71131	138503	131123	97591	81556	77924	157516	92898	122662	39194	84777	175722	94770	88778	119436
34.5459	83887	94397	76044	142247	116330	106672	77419	147487	140558	101081	87027	84898	166983	99429	136026	40837	89732	187674	101224	97404	124100
35.2458	88870	101096	81372	148135	124605	115143	83223	156367	149621	104711	92440	90770	177975	106378	148863	43710	96671	201280	108414	105712	130216
35.9451	92474	106457	85436	153995	132699	123586	89407	163708	157950	107937	97449	96409	184846	110934	159262	44970	101662	211386	112666	112970	133704
36.6435	94396	109780	87754	156913	138880	130381	92034	167629	163125	107852	99692	99593	187569	114612	167366	46234	104271	218246	116538	117439	135534
37.3433	95148	111253	89837	159368	143115	136064	94604	171649	168633	107996	101975	102528	187450	116484	173374	46387	105286	220926	117807	120300	135414
38.0726	94398	112156	89894	160502	153747	141697	100842	179717	176478	111481	106613	106947	191781	116928	179217	47002	111535	227104	118368	127237	135170
38.7715	91029	108513	87283	154905	144585	139015	93543	168842	168105	100059	100105	102038	177219	115193	173873	44741	104526	217595	115349	119815	131490
39.4703	86179	103755	84117	151837	143165	139539	91596	164703	167872	95591	96597	100228	164652	109799	169948	42967	99107	206914	107903	115944	123757
40.1708	80534	98557	78610	144299	144163	136946	89203	158422	161343	88908	92646	95844	157992	104105	162262	40237	99466	199592	102114	114440	116938
40.8706	74375	91141	73119	136978	133762	131232	83200	148787	153879	82029	86084	90191	138712	96376	153164	37412	88424	183003	93848	104127	107300
41.57	66917	83648	67048	127123	130444	124622	78072	137001	144840	74067	79332	84144	127804	88666	141786	33921	84736	169834	85237	99187	97360
42.2688	59528	74575	60178	117686	116892	115312	71149	125318	133504	66608	71500	76347	107568	79042	127142	30258	73247	149253	75770	87953	87541
42.9683	59740	65173	53011	105976	105887	104157	63937	110704	120982	58453	63117	67723	91199	69454	113062	26926	64948	131934	65946	78179	77059
43.6667	43537	56375	46107	94335	93385	92156	56096	96191	108788	49968	54540	59445	76398	60582	98659	23750	56322	113582	56017	67822	66792
44.365	35782	47193	39176	81789	82986	79731	48296	81906	93329	42453	46236	50690	63564	50922	82632	20313	48845	95034	45757	59678	55083
45.0629	28792	38198	31699	70539	66898	65686	40598	68723	79947	36240	37853	41973	50076	42567	67683	16986	39592	77820	37060	48465	45628
45.7623	23869	31483	26303	59986	56705	53399	34072	56736	67031	30584	31421	34954	42197	34974	54910	14545	34112	65288	30033	41004	37109
46.4611	19906	25728	21745	51565	44211	43116	28300	46882	55562	26404	25827	28826	34483	29657	45141	12468	27161	53468	24705	33106	30697
47.1594	16765	21256	17935	44485	35775	34579	23424	38735	46567	23219	21810	23911	28904	24652	36762	10283	22598	44686	19952	26863	25351
47.8593	14872	18300	15215	39218	30037	28382	20271	33548	39087	21176	18777	20314	25371	21260	31173	9184	19668	38563	17060	22545	21946
48.5596	14318	17183	13990	36821	26599	25498	17983	30289	35388	20822	17232	17953	24338	19798	27452	8588	18367	35623	16026	22167	20511
49.258	15177	17273	13685	36799	25888	23315	17263	29886	33532	22224	16962	17546	25591	19456	25553	8314	17828	34829	16550	19737	21285
49.9574	15686	17454	14066	36752	24416	21618	16655	28713	31695	21798	16217	16206	26536	18818	24436	8260	17994	35069	16822	19501	20900
50.6558	18049	19605	14733	37422	25670	22018	18188	30139	32559	23922	17024	16789	31942	20553	26111	13143	20680	38971	19167	22061	23264
51.3542	21394	23109	17300	40645	26854	23457	19304	32720	34333	27142	18949	17680	35896	22805	28871	10012	21943	42619	22675	24628	26771
52.0536	25280	28069	20896	43586	29860	25857	22041	37497	38434	31041	21656	20486	43747	26049	33190	11499	25686	49559	27095	28922	31300
52.7534	30008	33530	25666	47898	35041	30290	30017	43537	42427	35900	25556	23699	54910	30187	39023	13530	30586	58818	32671	35500	36940
53.4518	35662	40844	31375	54199	39361	34809	30907	51247	48198	42151	30314	28181	63477	35356	46401	15691	34651	68381	39266	40922	43663
54.1517	42492	48497	38113	61584	46120	41000	36642	60881	56367	48957	37128	33698	76117	41893	55831	18705	40909	80734	46927	49249	52544
54.8496	50140	57432	45584	69856	54948	48684	43466	71264	65347	55709	43673	39936	94356	49190	66352	21617	49195	96031	55840	59770	61335
55.548	58161	67576	53215	79140	63058	56942	50404	83567	75955	63435	51202	47451	105391	57433	78554	25293	54971	111334	65583	68202	72636
56.2479	67547	78995	62918	90248	73731	68042	58742	97557	88326	71446	60560	55988	124434	68088	94048	29917	64673	131666	77636	81175	87084
56.9472	76554	90471	73284	99731	85191	79572	66985	111467	100859	79514	68523	64493	139053	76614	109448	32966	72766	148092	87776	93807	96439
57.6466	85331	102843	82794	110631	97662	92256	76241	125694	114752	87533	78439	73913	155461	86396	126530	36856	82485	167126	98950	107167	107933
58.3449	93697	114275	93249	119620	109461	105194	85796	138805	127827	94509	87599	82845	168697	95899	143282	40120	90712	184128	108485	119818	116061
59.0428	101771	124878	103567	128195	125772	118430	96002	151585	142252	100515	95942	91144	188120	104388	159947	43040	102102	202191	117460	142043	124037
59.7417	106998	133537	111327	137762	133419	130271	103821	164411	154054	106880	102310	99206	192034	112122	175482	45664	105449	213687	124775	143758	132468
60.4401	112034	140165	118004	144672	142582	140657	111425	174141	165539	111453	109497	105825	198776	118212	187932	47808	110443	223985	129856	152260	137515
61.1395	115418	145801	123718	150604	151408	149457	117834	182218	175205	114543	114733	112028	204599	123429	199377	49744	115338	233731	134272	159120	141388
61.8379	116991	147864	126077	154733	165311	159370	124180	188217	183940	116756	119242	116777	213615	126932	206699	50703	121883	242142	135465	168202	142920
62.5368	116362	148040	127396	159263	164611	164669	126147	193019	189770	116881	120701	120130	204839	127630	210866	50491	118770	240843	134414	165419	142545
63.2367	114156	147195	127091	160990	168911	169326	128267	194719	193707	115740	121992	122179	199832	127720	214419	50568	118279	239646	132907	165365	141026
63.936	110471	142688	123647	159819	169946	170653	127993	193654	194685	111985	120431	122081	191546	125581	212425	49078	115594	233847	127607	162180	136497
64.635	104903	137168	118870	157554	168658	170719	126133	190058	193695	107504	117514	120017	180039	121434	208694	47415	111643	225761	121297	156963	130021
65.3351	98571	129100	112048	152218	164452	167498	121993	182049	188264	100704	111295	115437	166390	114827	199678	44655	105559	213172	113524	149704	121967
66.0334	90336	119702	103640	145145	159157	161979	115552	170956	180619	92697	104319	109730	149360	106292	188105	40857	97428	197259	103122	138030	109620
66.7328	80924	108421	94953	135929	150108	154551	108793	159623	170723	84281	95855	102007	132457	96812	174202	37345	89427	179350	92547	126463	98925
67.4327	71557	97276	84539	125932	140282	144952	101116	145750	159262	74183	86464	93244	115280	86630	157994	33197	80425	160340	80990	114364	87104
68.1331	62053	85498	74403	114855	128953	133058	91920	131184	144974	66104	76970	84184	97728	76346	141596	29819	70635	141049	69788	101537	74978
68.8334	52322	73308	64182	103983	115971	120301	82192	115247	131311	57362	67277	73917	81541	65704	123464	26083	60755	122383	58814	87740	63590
69.5324	43378	62465	53851	91298	101673	105101	72144	98635	115004	48330	56244	63403	67583	55235	106388	22341	51974	103605	49027	74769	52685
70.2308	36248	52065	44502	79879	86135	90313	62470	84043	98439	40758	46869	53335	55264	45773	89370	19090	43473	87163	40203	62652	43293
70.9291	30078	43864	36302	67826	75926	76183	53134	70528	84883	34366	39225	44738	47293	37994	74420	16603	37714	74366	32828	53401	35555
71.6295	25095	36226	29708	58326	59569	62344	43718	58586	71281	29422	31921	36420	38330	31364	61186	13339	29787	60765	27412	43037	29336
72.3284	21555	30800	24661	50172	51641	51730	37831	49592	59890	25808	27246	30373	34721	26965	51270	12275	26499	53121	23461	37451	25424
73.0262	19745	27257	21138	45182	41328	43028	32157	42540	51339	23814	23597	25660	30840	23678	43632	10477	22629	46390	21076	31725	23082
73.7256	19144	25423	19304	40641	35350	36226	28325	37900	44915	22551	21213	22886	29509	21491	38122	9886	20837	42495	20118	29148	21909
74.424	19250	24883	18522	37766	31330	31448	25671	34355	39793	22218	19905	20610	30441	20622	34825	9450	20451	41196	20181	27795	21541
75.1249	21093	26030	18865	36464	29043	29102	24614	33813	37104	23344	19581	20157	32813	20630	33551	9609	20792	42247	21514	28599	22713
75.8243	23480	28014	20950	36564	29992	28348	25178	34370	36653	25079	20682	20447	38740	22112	34201	10528	23169	45716	24439	31677	25003
76.5232	27101	31816	23645	39306	30139	28946	26558	36727	37560	28556	22272	21578	43449	24636	36872	11738	24627	50088	27632	34549	28833
77.2231	31601	37563	28342	41667	33896	31213	29647	41392	41141	32875	25828	24245	54104	28279	41249	13322	34203	58160	33024	40926	33755
77.9219	36914	43732	33964	46564	36560	34906	33837	47668	45445	41196	30476	28416	61270	32893	47673	15673	32715	66490	38586	46310	39993
78.6208	43649	51364	41059	50923	42644	39184	38523	54785	51358	43809	35162	32628	75616	38295	55952	18747	39774	78685	45732	56786	47520
79.3187	50772	59948	48406	58867	48595	45053	44800	64132	59267	50603	42102	38797	84882	44564	65539	21277	44155	90143	53488	63304	56133
80.0171	59123	70293	57534	65855	54776	52431	51799	74939	68007	58251	49523	46267	98609	51859	76299	25243	51163	104662	62534	74830	65463
80.7165	67347	80610	66918	74625	63841	61263	60233	87549	78778	66751	57997	54054	114087	60947	88623	28536	59413	120317	72183	87069	76436
81.4159	76549	92938	77937	84414	74100	71791	69165	100203	90749	74610	67088	62289	128806	69798	103075	32113	67611	136719	82258	100495	85272
82.1147	86630	106053	89910	95706	86282	83934	79781	114774	104804	84237	77268	72435	146683	80793	120725	36301	77656	156811	94342	115773	99752
82.8141	96242	118516	102362	106249	97844	95864	89596	128133	118265	92354	86889	82039	159982	90487	137156	40049	85526	173157	103385	129354	108885
83.513	104054	129104	113149	115709	109680	108486	99871	142463	132664	100344	96438	91592	174336	99462	153534	43235	93657	189691	112145	142918	119212
84.2125	110953	139330	124555	125932	122482	122253	110750	156942	147981	107714	106175	101254	185733	108120	169744	46851	101312	204483	119618	155329	126781
84.9113	118196	147184	134080	134116	139796	135008	121212	167894	161597	113729	114863	110509	201782	116455	185154	49593	111464	220690	125745	169880	133187
85.6092	119805	152287	139671	143764	143518	144479	128890	179723	173835	119225	121532	118339	201797	121793	196122	51335	112478	227329	130104	173925	138584
86.3086	122304	156474	145326	149952	150793	152942	135969	188246	183481	122408	127195	124756	205149	126637	205317	53370	116096	234112	132102	180381	142269
87.0075	122737	157818	147196	155024	158646	161002	141591	193393	193151	124299	131139	129931	206657	130243	212634	53931	118404	238785	133373	183960	143866
87.7064	123666	158649	148839	158138	172974	169109	147619	198431	200316	124237	134750	134095	210250	130859	216271	54176	122430	242430	131056	189978	142719
88.4053	118571	155192	146571	160769	167261	171512	147342	200116	204238	122366	134384	135993	197634	130453	218000	53127	116637	235747	127296	183284	139701
89.1051	112961	149199	142591	160197	167451	172424	146465	197055	205201	118182	131933	134659	185440	126919	213964	51610	113756	228544	121148	178131	133396
89.8035	106211	143109	136447	158348	168106	173445	145510	194578	204821	112974	128680	133000	173998	122726	211222	49825	108475	219017	113929	170891	126104
90.5019	98185	133786	128189	153745	164753	171058	141112	187155	200657	105652	122708	128185	158859	114981	200733	46155	102933	206414	105311	162138	116665
91.2018	89695	123280	119052	147166	159053	165336	135421	177888	194186	97468	114700	122527	143164	107035	190328	42701	96157	191479	95525	152253	106017
91.9315	81785	112279	108237	135827	159049	157866	131970	168212	186454	89841	108908	117039	128343	94329	174207	37616	88788	173731	83853	141617	93521
92.6309	69923	98877	95209	128458	140204	147809	118042	149189	171288	77866	93767	102408	108151	85036	159514	34323	78788	156444	73178	122816	82021
93.3303	60429	87348	83208	117087	137964	138807	109169	134518	158282	68365	84710	92847	95139	74056	141003	30230	70012	137621	61840	111569	69207
94.0292	50226	74680	71109	106555	116710	123844	98109	118893	143164	59271	73118	82264	77257	63775	123533	26195	57945	116954	51504	93654	58682
94.7285	41777	63905	59323	94696	103015	109290	87078	102908	127030	50637	62374	71121	64465	53288	106217	22179	49253	99385	42696	80038	48294
95.4284	35042	53883	49063	83518	88603	95009	76064	87585	110848	42704	52022	60273	53571	44699	90503	19051	43031	85309	35397	67668	39787
96.1268	29905	45737	40260	71577	80235	81824	65594	73327	94860	35819	42790	49598	46868	36966	75034	15889	36058	72635	29848	58813	32887
96.8257	25066	38607	32772	61968	62612	67490	54806	61081	79392	30722	35167	40650	39155	31589	63853	13720	29883	61291	25312	47542	27521
97.526	22546	33992	27521	53748	52259	56807	46507	51277	67359	27279	29643	34093	35225	27195	53826	12203	25914	53433	22493	41498	24158
98.2249	21312	31226	24222	47424	44474	47475	40351	44908	57857	25103	25815	29039	33119	24429	47029	10839	23428	48718	20710	37041	22484
98.9258	21014	29294	21812	42396	40387	41099	35651	39536	50044	23685	23295	25566	33929	22791	41706	10427	22750	46120	20632	35971	21509
99.6251	22590	29711	21683	39590	33900	35967	32668	37045	44672	23989	22055	23007	34226	22806	39761	10119	21747	45214	21549	33670	22049
100.325	24894	31387	22994	38010	33813	33276	31197	36225	42088	25187	22137	22465	39251	23739	39166	10705	23873	47705	24156	36693	23865
101.022	27985	34155	25877	37733	30855	31735	30473	36927	40671	26808	22743	22429	42648	25303	40083	11402	25050	51832	27032	38310	26514
101.722	32142	38852	29136	39110	33774	32545	32397	39555	41444	30737	25390	23862	52350	28158	43701	12831	28510	57476	31468	44245	30701
102.42	36465	44137	33603	41277	33421	33284	34623	43599	43463	34252	27788	26195	57447	32143	47836	14306	30933	63347	36263	47972	36012
103.12	42472	51243	40398	44847	37128	36512	38089	49655	48121	40036	32764	30036	67064	37141	54555	16921	35233	73048	42800	56142	42809
103.818	48978	58444	47389	49282	40537	40180	43923	56476	53240	46146	37822	34752	78267	43012	62320	19250	39972	83247	49554	64235	49726
104.517	58030	67778	56139	55477	49702	46497	51018	66093	61593	52941	44957	41187	94886	49895	72157	22220	48091	97407	58328	77371	58454
105.216	65382	78065	65506	62581	53582	53099	57573	75829	69321	59984	52466	48011	105711	58235	83908	25203	53323	110397	66940	86458	68317
105.915	74379	88784	75991	70598	61995	61256	65732	87239	79364	68175	60879	55965	117983	66798	95883	28887	59588	125101	76166	99137	78044
106.615	82245	99801	86517	79453	71293	70610	74689	99022	91098	76253	69630	64695	131637	75937	109868	32266	66948	139922	85218	111264	88712
107.313	93344	110535	98251	88793	86932	82967	85337	112460	103800	84884	80712	74702	152884	85846	125149	35784	77679	158582	95862	129296	98050
108.012	98493	120763	109739	98844	93130	93462	94841	124976	116454	92620	89849	83833	157917	94752	140210	39144	81249	170742	102189	137764	108006
108.711	105551	130408	119912	108857	103742	104365	104432	138024	129844	99662	98486	93465	167980	102844	153960	41538	86359	181391	108641	147067	115868
109.41	110547	137299	128189	117880	112842	115234	114381	148639	141317	106302	106635	102816	178024	110512	167834	44617	91541	193870	113951	158760	122976
110.11	114084	141933	135064	126455	123841	126045	124321	161060	154089	112332	116059	111974	184483	117055	179139	46778	95599	203586	118151	166766	127895
110.808	115214	146050	140946	133608	131639	134683	132427	170154	164956	116688	122075	119431	187977	122646	189851	48505	98065	210021	119846	171978	131711
111.507	115143	146661	142622	140144	140106	144169	139177	177283	175255	119318	127595	126044	188908	125858	196928	49233	99211	213768	120091	174061	132448
112.206	115153	147276	144177	146642	144960	149870	142893	180195	181817	120619	131864	131716	187089	127777	202514	49331	99817	215353	119366	176558	133690
112.905	112778	145290	144357	148795	150089	154948	145282	182907	188506	119275	133122	135796	182471	127683	206091	49546	99386	214968	116097	175941	132278
113.604	108572	141142	140748	149797	152164	157391	146790	182492	191350	116256	132729	136695	172696	125472	206134	48040	96584	210159	110810	172304	127130
114.303	103016	135684	135689	150907	153727	159662	146101	180916	193317	112441	131766	137150	164362	121826	203060	46643	93299	204183	104631	166746	120708
115.002	96284	128524	130215	148604	152221	158802	144118	176080	191430	106098	127580	134641	152984	116670	197523	44639	89564	194743	97943	161351	113815
115.701	88357	119368	121371	145041	149746	157027	140153	170019	188857	100065	122306	131167	137793	107538	187475	41229	82110	180111	88422	148796	103746
116.4	79799	109459	110730	139894	144970	153020	135365	162332	183395	92562	114947	125184	123932	99473	175918	37946	75494	165280	79521	137611	93249
117.099	70690	98902	100991	132727	137850	145862	127524	149962	174784	82816	105882	117180	107229	88590	161561	34158	66734	148877	68721	123829	81570
117.798	61458	88585	89153	124384	129450	136617	119797	137427	163598	74218	96001	108089	92266	77743	145498	30867	60345	131154	58772	109526	70931
118.498	53079	77499	78148	113820	116584	125152	109036	122062	149920	64195	84318	97064	78528	67006	128488	27306	52085	115874	49412	95377	59794
119.196	47155	68734	67451	103190	115685	116632	97485	108972	137888	56444	75372	87776	69817	57693	113079	23620	47185	102391	42230	86398	50355
119.894	38560	58199	55548	93243	95434	102200	89562	95826	123457	48621	64177	75606	57403	49038	98305	20341	38412	86950	35099	70055	41871
120.594	33021	49143	45428	82180	81415	88431	77470	80872	106552	40680	52925	63581	49133	41396	83388	17297	32588	74243	29616	59401	34900
121.293	28488	41577	37077	71287	69905	75788	66942	68502	92117	34913	44713	52843	42630	35471	71600	14723	27834	64083	25546	50908	29279
121.993	25601	36676	31005	61737	58741	63564	57342	58019	78341	30255	36956	44070	38114	30826	61797	13096	24048	58525	22638	44529	25579
122.693	23565	32718	26613	54553	50168	54179	49113	50194	67351	27352	31427	37036	35404	27968	53959	11786	22205	50938	21281	39468	23029
123.392	22963	30436	23780	47868	42925	46142	42933	43778	58015	25117	27122	30985	34272	25758	48056	10335	20792	47275	20991	37014	22109
124.092	23381	30113	22538	43305	38126	40363	38367	39428	50735	24441	24568	27205	35040	25391	45358	10343	20662	46497	22336	35672	22118
124.791	24719	30355	22259	40318	34315	36216	35170	37479	46183	25250	23374	25098	36754	25791	43535	10079	21150	47252	24140	36390	23368
125.49	27199	32623	23352	38575	32269	33988	33585	36610	43032	26155	23077	23696	40653	27385	44029	10558	22328	49709	26984	38530	25940
126.191	30355	36089	26300	37845	41703	33257	32801	37287	41389	28789	24088	23780	54342	30077	46288	11697	24916	53903	31522	42607	29412
126.889	34645	39926	29425	38689	32821	33303	33967	38845	41785	31796	25656	24771	53256	33821	50028	12936	27764	60055	36182	47234	33647
127.588	41000	45455	33885	40432	37282	35716	35886	42967	43777	36026	29482	27717	64054	38725	56453	14875	32694	69393	42932	56030	40029
128.287	45024	51129	37869	43771	37649	37447	39231	48089	47464	40628	32390	30054	70320	43976	62938	16823	34740	76728	48861	60662	46090
128.986	53375	57708	44155	47827	45204	42984	44041	54985	52573	47003	38822	35786	84359	50847	72332	19409	41517	89457	57907	73072	54259
129.684	58194	64901	50083	53715	47480	47188	49782	63545	59281	53727	44311	39836	92856	59082	82244	21949	45223	100186	65994	81238	63252
130.383	66625	72055	56621	60061	58620	54947	56108	72057	66983	60691	52039	47377	108030	67241	94462	25177	53110	116248	74989	94840	72931
131.082	70412	79453	62322	67586	61930	61641	62905	82172	76261	68156	57908	52593	113395	75732	107160	27832	55140	123436	82267	101336	82016
131.782	76869	86178	69670	75969	70066	70034	70643	92381	85663	75810	65909	59881	124566	85537	121192	31057	60527	137782	90927	113347	92209
132.48	80711	90635	73800	84984	79365	79420	79041	102958	95984	83293	74046	67253	132924	93605	134773	33555	65113	148936	97632	122916	100495
133.18	83745	94678	78496	94222	88387	89456	86381	113411	107414	89926	81952	75539	140784	101635	148543	36268	69176	158816	103479	131311	108615
133.879	87279	98694	83025	104406	98971	100213	95592	123702	122390	97634	89469	83214	148108	110104	163065	38332	73166	169314	108979	140403	116153
134.577	89103	100916	85076	112377	107672	109055	101794	132374	129103	102071	96604	90050	152534	115885	173314	40297	74859	175687	112444	145866	121812
135.276	90186	101506	86795	121066	116482	118771	109321	141275	139597	106859	102956	96318	153868	121379	183934	41745	76372	180979	114483	149997	127057
135.975	89845	101075	86799	128008	123704	126068	114512	147938	148964	110284	108714	102449	153868	124762	192252	42263	76675	183017	114213	151913	128572
136.673	87765	99325	85747	134003	129537	132647	117611	151629	155388	111504	112344	107525	149714	126699	197996	42266	75477	182475	111991	150243	129099
137.373	86299	96920	84627	138199	133624	137449	121307	155579	162503	111574	116579	112667	145085	126709	201522	41640	73819	179889	109317	148371	128966
138.072	82548	93542	81911	142038	136556	140457	121760	155650	167363	110339	117964	119505	138572	125402	202384	40730	71264	175717	104309	144910	125700
138.77	77750	88447	78031	142925	137660	142594	120457	154371	168690	106272	118328	116319	131262	120736	199623	39153	68469	168578	98197	138428	120821
139.471	72093	83415	73978	142809	136821	142271	118260	149834	169706	102645	115883	115778	118756	115128	194683	37085	63954	159516	90598	130397	114160
140.17	65833	76714	68655	139628	135401	140237	113660	143502	167502	94885	110163	111476	104460	106884	185142	34097	56756	145228	80558	121280	103724
140.869	62447	71151	63402	136869	146427	144326	108967	135814	164588	88764	113824	118905	98093	97389	174444	31490	56477	137664	73664	114728	94756
141.566	53547	63697	57068	132141	125673	132066	102491	126431	158876	80969	99294	103335	80760	88370	162014	28108	46469	118291	61731	96861	84593
142.265	47267	57601	51811	124782	117655	123475	95329	115122	149686	73183	91585	97590	68792	78096	146777	25190	40161	103749	52347	85407	74338
142.963	41625	51004	45320	116467	108463	114454	86290	102425	139552	64518	82987	89545	58238	67991	131035	21712	34780	89345	43762	74776	63343
143.662	36069	44791	39599	105945	98656	104942	77252	89782	128339	56354	74798	81875	48586	58559	116111	19050	29971	77364	36106	63440	54099
144.361	30668	38747	33611	95668	86510	91783	67775	77689	114481	48206	64702	72143	40335	49632	99901	16024	24743	65146	29653	52553	44537
145.061	27109	33893	29390	84929	75032	79942	59213	65752	101426	41337	55734	63042	33725	42369	86709	13645	21598	55275	24862	44924	37799
145.761	23799	30183	25276	74054	64143	68363	51614	55507	89155	35277	47548	54417	28996	36488	75353	11577	18592	47741	21339	38362	32855
146.46	21438	26667	21912	64918	54738	58247	43796	46351	76377	30642	40350	46468	25550	31981	64955	9738	16076	40944	18658	32545	27831
147.159	19887	24133	19062	55950	46261	49007	37046	38999	65181	26950	34059	39180	22592	28368	56862	8306	14226	35875	16944	28499	24710
147.857	19197	22464	17095	49708	40023	42243	32417	33645	56912	24929	30155	33765	21681	26801	51175	7530	13841	33506	16851	26242	24035
148.557	19451	21302	15572	43990	35070	36089	27787	29393	48743	23407	25952	28687	21569	25691	47744	6667	13643	31333	17636	24774	23312
149.256	19124	20814	14629	39878	31321	32382	24689	26264	43101	22995	23258	24980	22168	25941	45267	5991	13144	29931	18360	23488	23436
149.954	20282	21450	14568	37085	29011	29421	22220	24469	38735	23559	21916	22729	23886	27310	45018	5980	14009	30698	20168	24187	24957
150.655	22346	22517	15326	35417	28322	28708	21149	24018	36542	25166	21894	21754	26481	29530	46581	5987	15157	32030	22579	24759	27985
151.354	24915	24419	16202	34912	28722	28474	20509	24454	35891	27443	22760	21865	30000	33217	50966	6159	16464	34449	25839	26585	31508
152.054	27736	26600	17379	35773	29722	29432	20930	25394	36028	30736	24437	22318	34666	37796	54736	6931	18406	38055	29688	29587	36335
152.753	31009	28990	19275	37823	32250	31779	21687	27446	37295	34802	26545	24093	39040	42746	61125	7545	20343	41848	33326	32349	42262
153.483	35892	32081	21819	39774	39365	36434	23947	31214	41419	39300	32261	29410	45740	46985	68077	8092	24328	47346	39456	38197	48827
154.182	38825	35593	24232	44356	39457	38286	25055	33727	43786	44084	33664	29014	50260	56739	79033	9647	25982	51797	43423	40967	56324
154.881	42580	39419	27194	50316	44737	43706	27532	37996	48791	50538	38739	32776	55735	64570	89235	10419	27884	56818	47645	44799	63236
155.579	46216	43271	30484	56457	51745	50428	30619	42448	54347	56534	44094	37418	61121	72419	100890	11576	30337	61394	51621	49456	70639
156.279	49854	47065	33629	64075	59673	57980	33479	47084	60536	63434	50489	42762	67027	80842	113828	13329	32776	66556	56178	54038	78215
156.978	52386	50272	36643	72321	67640	66563	36875	52087	68074	69857	56552	48371	71330	88765	126176	13957	35182	71145	59176	58415	85207
157.677	54577	52559	39437	81187	76260	74854	40182	56999	74834	75599	62920	53940	75271	96078	139133	14971	36367	74842	61875	62225	90339
158.377	56738	55038	42191	89689	85485	84039	43661	62012	81652	90664	69184	59483	78708	102308	149927	15831	38242	77828	63509	65637	94976
159.076	57158	56604	44216	99208	94017	93847	47233	66465	88536	86445	76321	65471	80736	108107	161611	16716	39116	80377	64694	68184	99145
159.775	59096	59473	46428	108618	103263	102706	50844	70983	95490	91925	83242	71181	82416	112332	170277	17135	39506	81078	64375	70143	101929
160.474	58487	59230	47846	115505	109007	109121	53877	74360	101028	94696	87606	75606	82310	115047	177294	17611	40203	82735	64052	71888	102551
161.173	57466	58861	47970	122358	115003	115077	55094	76119	104373	95356	92269	79507	81524	116636	182653	17610	39435	81685	61593	71040	102165
161.871	58455	58121	47348	126926	136304	129957	56362	77108	108778	95837	103604	92748	84068	113650	185185	17255	42323	85771	62402	76776	98927
162.57	53376	57293	46976	131558	122480	123329	58154	78202	111011	94864	97966	85744	76110	113933	186064	17794	38059	79579	56885	70180	97416
163.269	50723	54851	45413	134008	124122	125061	60007	77694	111369	92689	98304	87351	71720	110370	184772	17229	35471	75068	52657	67755	91903
163.968	47749	52309	43633	134396	125255	126241	57492	76056	110875	88299	99017	87581	66637	104229	178552	16676	33412	71438	47715	64943	86739
164.668	46912	49558	41913	133083	140403	134273	56587	74146	111617	84065	105300	98067	64905	95902	171153	15753	34503	71221	46419	66814	80127
165.366	40258	45891	39212	129903	117933	120222	54719	70191	106495	77757	92469	84670	54474	88778	160128	14885	28571	61893	38356	57020	72319
166.066	36406	42262	36119	125721	113815	117128	52721	66223	102009	71411	88186	81785	48525	80082	147927	13747	25634	56383	34128	52707	63585
166.765	32571	38477	33119	120849	108504	111127	50121	61875	97296	64644	83596	78275	42028	70262	135198	12611	22112	49935	28800	47703	55531
167.464	28852	35226	30058	112863	100072	103605	47006	56612	90329	57522	77182	71918	36530	61233	120700	11360	19974	44589	24872	42682	47084
168.163	25583	31857	26843	104170	90971	93648	43443	50642	82570	50560	69647	66660	31015	52266	105649	9888	17125	39014	20957	37785	39480

## Sheet: Fig 4b
	[Sinefungin]										[Sinefungin]
Time in Culture (h)	0 microM			5 microM			50 microM				0 microM			100 microM			200 microM
3.16	96677	69081	96005	56281	31633	29648	11856	20424	29371		3210	7443	6115	2544	3211	2552	2560	3836	5287
3.87	91858	63022	87430	48907	27166	24894	9102	15382	22145		3199	7993	6383	2667	2926	2610	2751	3857	5520
4.57	93231	59626	82604	44294	23813	21674	7962	13354	18800		3377	8241	6833	2777	3156	2836	2991	4311	6139
5.27	95101	57562	80307	42044	22080	19961	7716	12963	17519		3689	8821	7047	3179	3416	3161	3313	4888	6805
5.97	101425	59830	82454	43486	22235	19976	8292	13676	18751		3976	9369	7542	3399	3388	3105	3534	5303	7310
6.68	111717	66043	91409	49238	25651	23171	10155	16696	22986		4649	10159	8434	3905	3778	3686	4023	5897	8141
7.38	127078	76079	104447	58512	31170	27810	13618	22059	30529		5144	10528	8998	4242	3870	3662	4062	6466	8904
8.08	137651	86778	119850	70587	38914	34677	17710	28802	39307		5882	11413	9887	4986	4290	4003	4613	7152	9647
8.78	150671	99345	137725	84138	48279	43852	22643	37555	50806		6488	11471	9995	6103	4398	4087	4663	7793	10324
9.48	161343	110998	154801	98742	58675	53674	27932	46491	62694		6824	11758	10554	5958	4424	4457	5187	8919	11245
10.18	170641	120459	169055	111514	68567	63803	33798	55118	74635		7334	11756	10413	6306	4509	4472	5331	9522	11944
10.89	176613	128535	180230	124212	77045	72964	38299	62251	82584		7522	12162	10983	6744	4584	4678	5694	10079	12372
11.59	182573	134543	189756	133304	84658	80724	40627	67429	88740		7668	12233	11142	6795	4649	4554	5361	10299	12248
12.29	182596	134538	192605	139105	89977	86752	40802	68685	90221		8194	12626	11549	6724	4573	4606	5550	10517	12540
12.99	177422	134186	189949	139483	91288	89087	38602	66837	87470		8041	12381	11420	6228	4186	4280	5146	9787	11537
13.7	168084	127183	180682	135117	88843	87943	34262	61281	80774		8303	12289	11597	6091	4054	4113	4885	9737	11114
14.4	153774	117326	166146	126157	83621	82958	29362	54382	71281		7834	11904	11075	5581	3604	3629	4393	8748	10186
15.1	140023	106288	150811	115697	76193	76398	23984	45670	59593		7775	11344	10784	5038	3300	3443	3950	8313	9277
15.8	124150	93308	133182	102028	67881	68828	18697	36745	48160		7188	10694	10122	4318	2882	2902	3319	6848	8053
16.5	108057	79423	112949	85979	57611	59771	13580	27589	36024		6671	9993	9143	3781	2548	2480	3168	5987	7311
17.2	91003	64579	92105	68484	46590	49101	9547	19508	26053		6150	9185	8560	3367	2195	2315	2717	5112	6051
17.9	73790	49868	71260	51176	34581	37390	6299	13116	17139		5445	8069	7556	2921	1856	1837	2507	4458	5354
18.61	58978	37176	53999	36919	25348	27183	5209	9016	11506		4638	7307	6678	2279	1620	1781	1950	3412	4300
19.31	48124	28570	40899	26759	17861	19393	3081	6234	8175		4013	6496	5953	1768	1534	1586	1775	2991	5395
20.01	38348	21536	31093	19714	12646	13332	2268	4632	5887		3393	5739	5214	1745	1302	1330	1582	2675	3395
20.71	31432	17163	24711	14787	9347	9626	1865	3633	4879		3073	5034	4650	1536	1255	1279	1523	2141	2924
21.42	26249	14273	20441	11859	7305	7582	1683	3153	4042		2556	4415	3920	1318	1079	1236	1348	1926	2624
22.12	22677	12002	17420	9880	6089	6118	1454	2859	3430		1972	3821	3321	992	907	918	1181	1576	2188
22.82	19987	17626	14808	8538	5235	5319	1428	2634	3175		1752	3366	2942	1051	853	839	1157	1576	2189
23.52	17600	8890	12731	7197	4286	4230	1122	2195	2699		1553	3106	2620	1023	838	877	1010	1522	2083
24.22	15934	7887	11416	6392	3727	3830	1105	1997	2398		1355	2842	2431	924	782	828	1177	1598	2139
24.92	15182	7821	10760	6055	3718	3488	1227	2054	2514		1280	2680	2243	918	868	860	1318	1650	2181
25.63	14842	7412	10199	5626	3422	3164	1116	1848	2475		1187	2615	2204	1084	863	872	1223	1767	2301
26.33	15687	8548	10837	5963	3383	3257	1205	1867	2294		1223	2617	2145	958	870	929	1200	1910	2439
27.03	16844	11026	11840	6553	3744	3569	1591	2303	2790		1453	2819	2328	1254	1028	1017	1632	2492	3035
27.73	20011	10291	14037	8064	4273	4540	2182	2751	3270		1434	2849	2410	1197	988	1058	1642	2744	3269
28.43	25245	13994	18732	11064	6020	5704	3488	4054	4598		1660	3467	2695	1512	1050	1126	1957	3289	3803
29.14	33785	20107	26657	16686	9251	8594	5934	6537	7420		1918	3546	3000	1808	1322	1479	2156	3932	4536
29.84	46064	29856	39648	26451	14922	14164	9386	10136	11882		2194	4218	3500	2237	1456	1401	2587	4714	5308
30.54	60569	43697	58481	41560	24282	23486	14168	16398	18988		2795	5043	4313	2726	1805	1879	2994	5696	7385
31.24	77605	60257	82291	62246	38203	37573	20784	25174	29349		3088	5636	4733	3061	1908	1944	3635	6718	7265
31.94	94645	83733	108019	84605	54796	55263	27485	35063	41307		3818	6538	5531	3910	2254	2260	4244	8446	8974
32.65	109788	93689	133492	107552	71097	73409	35144	46838	55328		4380	7206	6231	4763	2394	2588	5045	9690	10123
33.35	125358	109291	156876	128864	86937	90906	42124	58481	69662		5236	8175	7095	5869	3084	3215	5928	11536	11914
34.05	141498	125952	180484	149268	102426	107276	49194	69891	83931		5740	8893	7733	6632	3205	3587	6663	12993	13340
34.75	156007	140888	202439	169559	116668	123621	55121	80285	96098		6194	9693	7986	7610	3643	3772	7393	14713	14742
35.46	171036	155533	223690	188996	130615	137895	60426	88851	107503		6884	10355	9039	8565	4171	4172	8105	16370	15970
36.16	182649	168126	242279	205498	142865	151048	62785	95294	115966		7375	10931	9743	9361	4345	4432	8603	17468	16961
36.86	190967	176965	255430	219823	153588	162414	64156	100487	121626		8021	11747	10279	10248	4645	4529	9077	18502	17853
37.56	194118	181834	263638	229682	160667	170888	62696	101402	123639		8379	11871	10768	10641	4699	4863	9555	19590	18739
38.26	192375	182104	263339	233168	164299	176087	59954	100641	123254		8887	12696	11321	10906	4746	4983	9664	19872	18791
38.97	185324	176530	255604	230048	163503	175513	54378	95815	117455		8960	12318	11329	11231	4841	5173	9743	20063	18869
39.67	171735	164872	240048	219335	157601	170130	47563	88271	107871		8876	11985	11081	10832	4379	4757	9435	19274	18447
40.37	158643	151789	222169	203893	147191	160328	39631	77910	94912		8696	11654	10792	10209	4190	4410	8513	18248	17221
41.07	143068	136343	199042	186054	135247	149107	32244	66167	80206		8310	11345	11235	9494	3951	3973	8412	17135	16093
41.78	124115	117407	172272	163882	120406	134385	24558	53322	64853		7687	10342	9863	8635	3382	3701	7803	15656	14625
42.48	105929	97858	144544	139206	103629	117545	17841	40349	49297		7253	9572	9123	7605	3066	3479	6885	13842	13059
43.18	87461	79568	117073	114011	85780	98661	12451	29568	36248		6437	8597	8179	6502	2638	2980	6004	12105	11290
43.88	71798	62731	92419	89277	68331	78297	8553	20735	25363		5799	7937	7315	5642	2355	2573	5160	10499	9790
44.58	56917	48048	70610	68092	51542	59489	5769	14130	17222		5045	7003	6435	4743	2094	2217	4450	8874	8337
45.29	45303	36829	53695	50601	37850	43611	4538	9659	12151		4297	6139	5695	3875	1781	1895	3948	7541	7136
45.99	36532	28294	41131	38043	28021	31521	3174	6705	8100		3841	5528	5052	3403	1527	1739	3485	6618	6274
46.69	29680	22468	32606	29134	20862	23331	2548	5199	6390		3050	4637	4163	2646	1297	1438	2978	5473	5277
47.39	25353	18387	26634	23080	16453	17975	2121	4071	5173		2663	4339	3840	2333	1234	1163	2588	4664	4685
48.1	21342	15519	22240	18687	13147	16527	1788	3279	3976		2374	3902	3488	2078	1154	1342	2434	4140	4265
48.8	19124	13610	19280	15841	11012	12256	1554	2953	3602		1937	3360	2987	1579	1030	1031	2112	3566	3618
49.5	18078	12701	17827	14222	9998	10872	1585	2633	3281		1787	3265	4051	1673	1100	1138	2245	3491	3580
50.2	17663	12216	16927	13260	9071	9770	1482	2393	2943		1703	3057	2683	1488	1089	1032	1705	3047	3242
50.91	18975	13049	18216	13509	9105	9720	1738	2574	3072		1702	3135	2646	1519	975	1111	1943	3091	3352
51.61	21035	14311	19900	14659	9449	9839	1895	2727	3181		1714	2964	2713	1516	1024	1003	1890	3158	3396
52.31	24866	17389	23889	17260	10758	11435	2384	2906	3441		1720	3201	2804	1685	976	1134	1896	3422	3722
53.01	30587	22608	30657	22364	13973	14526	3360	3896	4465		1980	3415	3041	1831	1064	1118	2171	3864	4075
53.71	38846	29593	40692	30206	18768	19530	5114	5445	6304		2216	3906	3312	2146	1199	1307	2472	4462	4722
54.41	49818	39861	54228	41640	26312	28034	7617	8065	9167		2471	4383	3603	2466	1320	1337	2785	4890	5436
55.12	63758	52559	73423	57103	37511	40468	11093	12344	13485		2910	5172	4269	2987	1566	1658	3115	5924	6201
55.82	78343	67560	95360	76751	52028	56750	15929	18335	19952		3594	5943	4945	3764	1713	1872	3710	6915	7350
56.52	93290	82813	118525	98493	68799	76048	21677	26567	29591		4114	6743	5709	4592	2153	2212	4579	8274	8686
57.22	109354	99039	143605	120514	86456	96808	28099	36933	41122		4709	7637	6697	5787	2643	2795	5113	9840	9950
57.93	124324	115565	168151	143319	104812	117630	35556	48959	55304		5398	8564	7393	7050	3129	3181	5965	11404	11542
58.63	140212	132449	193173	166729	122656	137672	42890	61915	70650		6321	9726	8210	8554	3664	3732	6925	13165	13092
59.33	155806	149118	217327	188575	140205	157380	49395	73685	85394		7020	10579	9214	10234	4394	4591	8296	15384	15339
60.03	171463	165238	241337	210772	156581	176934	55918	86291	105516		7872	11585	9972	12278	5160	5073	9641	17626	17419
60.73	183766	179769	264307	232161	173459	194359	61613	97271	114496		8308	12254	10792	13461	5494	5786	10317	19781	19029
61.43	194958	191729	281863	250436	187765	209887	65100	106488	125865		9168	13310	11600	15435	6487	6575	11900	21841	21271
62.14	203226	202470	297363	266864	199977	223951	69134	114446	135625		10005	14030	12597	17457	7123	7374	12860	23368	23014
62.84	205320	205912	303915	276989	207918	233590	69873	120778	142956		10208	14708	12930	18557	7542	7791	13669	25166	24393
63.54	203826	206275	306052	282157	211855	237826	69417	124240	147522		10727	14617	13273	19751	8004	8226	14510	26505	25546
64.24	196915	201353	299688	279739	211559	238121	67114	125489	148717		11014	14870	13328	20456	8241	8560	15294	27276	26313
64.95	187278	192181	288346	270449	205034	231359	63405	122558	146389		11076	14725	13320	20974	8565	8839	15338	27648	26630
65.65	172452	178029	267251	255950	194040	219227	57528	116971	139699		10610	14003	12857	20844	8249	8835	15150	27833	26685
66.35	153531	160059	241861	233941	179292	203434	50730	107190	128813		10060	13401	12221	20143	8079	8591	15158	27553	26446
67.05	137143	142417	215164	209751	161321	183793	42958	95635	115466		9733	12493	11519	19552	7759	8113	14779	26843	25562
67.76	118474	122934	186716	183589	141830	162703	35473	81187	98933		8932	11410	10653	18665	7263	7656	14106	25874	24584
68.46	99385	102569	156275	155013	120717	139354	27493	66695	81103		7613	10132	9244	17054	6784	7028	13206	23971	22859
69.16	82786	83805	128938	128505	99887	116056	20663	52142	63820		6837	9007	8175	15505	6069	6468	12596	22722	21302
69.86	68114	68520	105061	104121	80692	93441	15562	39659	48631		6022	7840	7189	13794	5592	6007	11533	20688	19301
70.56	55711	55396	84531	83194	63925	73654	11024	28724	35788		5162	6831	6355	12126	4808	5066	10469	19093	17731
71.26	45523	44644	68695	66503	50606	57819	8225	20769	25766		4213	5732	5290	10155	4034	4376	9040	16472	15562
71.96	37641	35791	54920	52746	39475	44800	5973	14591	18212		3776	5239	4689	8858	3731	3783	8413	14708	13898
72.66	32262	30323	46145	43017	31726	35652	4639	10466	13342		3306	4508	3992	7225	3243	3358	7355	12728	12177
73.37	27465	25579	38608	35569	26352	28618	3769	8050	10339		2814	4009	3544	5833	2704	2668	6238	11104	10822
74.07	24593	22307	33798	30604	21853	24626	3228	6329	8183		2411	3706	3134	4979	2417	2445	5505	9723	9326
74.77	22710	20571	30646	27148	19596	21356	2708	5201	6525		2186	3476	2755	4207	1935	2070	4879	8629	8451
75.47	22386	20315	29854	25564	17963	19632	2672	4727	5800		2115	3290	2732	3692	1849	1931	4308	7629	7404
76.17	23733	21112	30341	25569	17859	19462	2767	4601	5683		1926	3136	2510	3132	1647	1625	3811	6467	6707
76.88	26035	23029	32637	27512	18902	20307	2832	4381	5470		2144	3330	2786	2944	1653	1666	3588	6228	6351
77.58	30333	26801	37687	31025	21415	23381	3107	4509	5454		2033	3391	2884	2699	1522	1545	3707	6068	6088
78.28	35779	32116	45042	37341	25979	28171	3947	5179	6064		2246	3926	3299	2822	1666	1663	3726	5891	6279
78.98	44086	39789	55707	46219	32625	36243	5122	6206	7144		2674	4348	3666	3004	1614	1736	3541	6090	6226
79.69	53602	49706	69135	58086	42317	47402	7210	8564	9438		2808	4716	3954	2945	1588	1667	3581	6156	6551
80.39	63872	61203	86025	72950	54697	61528	9745	11377	12611		3344	5635	4576	3584	2018	1897	3853	6716	6887
81.09	75905	74518	104765	89864	68888	78400	13770	16371	17621		4011	6420	5402	4327	2270	2353	5145	7241	7791
81.79	87591	88462	125553	108116	85569	97888	18445	22650	24859		4571	7284	6047	5053	2441	2641	4863	8176	8652
82.5	101153	103816	148374	128942	103215	118857	24997	31318	34406		4995	8094	6684	5849	2862	3139	5359	9248	9557
83.2	112465	118270	169235	147537	120665	139651	30660	42190	46124		5964	9361	7740	7225	3517	3657	6112	10705	11116
83.9	124927	133936	191768	167157	138744	161079	37780	53932	60668		6718	10211	8650	8518	4038	4105	7069	11919	12298
84.6	136734	148244	213710	186341	156402	181823	45063	66836	75920		6981	10897	9565	10036	4848	4862	7993	13684	13894
85.31	148226	163235	234296	206691	174344	203304	51635	79985	91797		7857	12027	10543	11988	5681	5734	9142	15570	15985
86.01	156367	174520	252200	223252	189764	221661	58072	92056	106935		8559	13040	11473	13750	6733	6689	10207	17271	17596
86.71	163910	184867	268060	238464	204368	238438	63646	103515	121947		9195	13801	12016	15608	7422	7372	11142	19001	19224
87.41	167417	191413	279239	250260	215297	251774	68343	113581	134887		9512	14467	12672	17516	8327	8301	12140	20679	21090
88.11	167948	194355	285770	256631	223334	261370	71446	122525	145706		9947	14651	13021	19402	9134	9219	13401	22454	23037
88.82	166983	194460	287500	260760	227540	273066	73750	129743	155552		10361	14963	13428	21158	9994	9987	14413	24077	24097
89.52	161865	190527	282924	256801	225002	263278	74053	134708	161532		10091	14775	13182	22208	10605	10594	15190	25182	25843
90.22	153882	182057	272536	248788	218208	256617	72951	136739	166358		10484	14863	13048	23721	11218	11391	16069	26236	26900
90.92	166218	189311	282581	242555	214848	250129	75890	147316	179275		9621	13703	12199	24012	11219	11568	16084	27213	27287
91.62	124212	148794	227106	212072	186404	219961	60814	127725	154612		9375	13288	11731	24463	11568	11480	16859	27691	27799
92.33	111475	133643	204862	190220	170654	201275	57525	121104	150881		8588	12160	10712	24650	11422	11600	16901	27675	28161
93.03	94735	114466	177227	164005	148765	177502	50410	109259	136238		7791	10952	9472	23942	11258	11262	16880	27644	27765
93.73	80613	97121	151348	140916	128005	153013	42399	96049	120734		6858	9597	8372	23247	10858	10674	16660	27023	27212
94.43	66893	80276	125941	116368	107074	128346	34652	80792	102270		5738	8279	7491	21803	10140	10321	16109	26465	26281
95.14	55582	66470	104503	95755	88949	107669	27705	66811	84994		5137	7258	6439	20495	9365	9703	15503	25377	25418
95.84	45265	54173	85193	77265	71597	87107	21137	52311	68217		4445	6459	5577	18673	8747	9141	14955	24395	24337
96.54	37323	43995	70486	62670	57656	71079	16099	40281	52293		3518	5319	4662	16557	7775	7924	13817	22426	22359
97.24	30851	36323	57739	51079	47243	58110	12274	30435	39703		3043	4611	3827	14657	6742	7019	12748	21002	20627
97.94	26766	30857	49670	42059	38581	47530	9495	22528	30179		2697	4029	3448	12761	6096	6197	12093	19362	19170
98.65	23148	26574	42681	35683	32711	40014	7204	16885	22655		2337	3733	3087	10922	5948	5404	10859	17389	17641
99.35	20677	23327	37001	30807	28014	34047	5768	12780	17410		2127	3275	2777	9277	4571	4873	10001	15666	15683
100.05	20116	22218	34688	27963	25400	30466	4818	10007	13461		1926	3142	2590	7777	3884	4104	8750	14209	14258
100.76	21134	23019	34343	26162	23429	28064	4163	8484	11113		1814	2953	2424	6619	3383	3468	7772	12394	12636
101.46	20991	22290	33666	27090	24170	28436	3833	7120	9686		1699	2994	2559	5818	3064	3074	6898	11050	11336
102.16	22980	24241	35787	28940	25806	30348	3624	6231	8109		1908	3187	2720	4964	2598	2754	6377	10043	10348
102.86	27058	28315	40831	32689	29376	34494	3828	6185	7699		2010	3489	2775	4499	2477	2551	5923	9278	9686
103.56	32036	33550	47579	38270	34780	40621	3967	6150	7635		2032	3732	3136	4174	2206	2287	5460	8270	9003
104.26	38839	40732	57683	45561	41820	49340	5071	7179	8355		2460	4416	3504	4080	2231	2328	5221	7914	8591
104.96	45580	48186	67448	54041	50618	59220	6191	8073	9512		2808	5090	4187	4266	2354	2392	5115	7791	8496
105.67	53903	57986	81348	64301	61110	71211	8003	10371	11543		3187	5548	4643	4361	2256	2426	5145	7737	8521
106.37	62231	67826	95584	75359	73298	84947	10938	14033	15325		3643	6222	5292	4623	2376	2621	5217	7892	8728
107.07	71700	78723	111242	87256	85582	98047	14591	18963	20645		4013	7155	5853	5204	2652	2617	5494	8163	9060
107.77	80787	90182	127737	99104	98886	112768	19125	25436	27660		4634	7957	6768	5726	2961	2961	5540	8614	9589
108.47	90048	101424	143976	111041	112083	126603	24744	33919	37081		5030	8737	7460	6874	3241	3386	6016	9179	11064
109.17	98761	111850	159752	122517	124637	139515	30592	43912	48026		5544	9808	8169	7891	3739	3899	6581	10140	11025
109.88	105507	121272	174324	133038	136438	151673	36858	55033	61708		6258	10399	8938	9108	4339	4427	7177	10968	12410
110.58	113723	131645	189752	144191	148201	163340	43366	66815	76283		6697	11259	9677	10471	5069	5040	7954	11902	13218
111.28	119554	139682	201498	153481	158697	173398	49904	78930	91484		6901	11752	10321	12221	5730	5715	8341	13317	14673
111.98	124590	144882	211900	159642	165960	179822	56144	89976	106365		7499	12454	10556	13546	6455	6430	9234	14429	16056
112.68	128544	149636	219556	165073	172498	186368	61448	100739	120976		7762	13083	11102	15512	7375	7596	10222	16069	17467
113.38	128282	150178	222674	166736	174772	187738	66064	111016	133368		8060	13177	11372	17409	8458	8452	11179	17401	19062
114.08	126303	148317	221690	165124	174564	186954	69533	119845	143953		7889	13118	11255	18806	8981	8903	11734	18388	20050
114.79	119810	141713	214200	159853	170124	182221	71391	126129	153965		7852	12925	11117	20597	9937	9984	12649	19984	21770
115.49	114254	134417	205398	154113	164361	174926	72402	131520	161072		7683	12551	10864	22051	10692	10605	13309	20855	22824
116.19	104541	123831	190475	141969	153007	162308	71490	133437	165297		7382	11603	10138	22964	11372	11319	13912	21734	23879
116.89	94226	111776	173972	129563	141245	148159	69300	133855	166016		6743	10926	9399	23696	11654	11517	14506	22727	24789
117.6	83400	97926	153938	113846	125264	131702	65498	129193	163006		6087	9777	8212	23919	11651	11520	14405	22841	24649
118.3	72413	84203	134567	99530	109464	115683	60005	125411	156627		5527	8666	7727	23707	11791	11825	14724	22780	24880
119	61296	70733	114551	84512	94444	98839	53944	113624	145697		4751	7475	6594	23666	11592	11593	14691	23018	25087
119.7	51878	59129	96480	71391	80026	83861	46245	101419	131718		4112	6329	5610	23057	11228	11355	14516	22642	25084
120.4	44055	49742	81671	59886	67128	70750	39338	87923	115919		3535	5778	5025	22004	10927	10950	14506	22779	24620
121.11	36732	40579	67813	48829	55346	57923	31810	73914	97705		3045	4974	4152	20639	10052	10180	13971	21987	23959
121.81	30574	33688	56755	40556	45476	48012	25674	59890	81332		2545	4242	3529	18969	9438	9317	13718	21673	23328
122.51	25680	27820	46722	33546	37577	39240	20267	47178	64780		2111	3574	2886	17242	8444	8723	12912	20171	21960
123.21	22221	24442	40089	28234	31513	33169	15659	36781	51507		2008	3115	2641	15557	7684	7972	12333	19328	21212
123.92	19785	20861	34950	24641	26931	28091	12416	29143	40186		1510	2816	2199	13513	6850	6978	11536	18167	19639
124.62	18257	19153	31606	21939	23998	24441	9878	22171	31754		1587	2800	2239	12166	5890	6343	10741	16839	18615
125.32	18225	18746	30454	20294	22113	22391	8245	17537	25241		1423	2544	2087	10339	5245	5431	10285	15763	17247
126.02	18710	18899	29557	20028	21292	21639	6758	14155	20117		1383	2482	2075	8887	4619	4718	9177	14201	15486
126.72	20183	20125	30731	20570	21497	21735	5930	11612	16367		1443	2602	2076	7466	4032	4352	8267	12988	14332
127.43	22722	22506	33593	22253	23530	22910	5446	10142	14429		1510	2744	2161	6322	3433	3604	7733	11708	13149
128.13	26785	26554	37979	25410	26432	25877	5081	9272	12297		1667	3021	2362	5542	3099	3135	7044	10842	12132
128.83	31556	31466	44847	28977	30234	29063	5820	8787	11497		1750	3323	2779	4854	2839	2924	6616	9882	11008
129.53	37514	37658	52763	34354	35862	33866	5661	9062	11730		1950	3724	3192	4544	2581	2784	6349	9045	10588
130.23	44371	45055	62495	39917	41823	39103	6484	9809	12040		2196	4394	3555	4220	2293	2524	5830	8441	9977
130.93	51393	52947	72696	46914	48923	45587	7891	11060	13212		2572	4910	4044	4253	2413	2515	5778	8097	9416
131.64	59337	62005	84736	53945	55674	52311	9509	13356	15338		2768	5308	4475	4167	2143	2373	5312	7557	8915
132.34	67067	70349	95981	61687	65036	59234	12166	17018	19375		3146	5808	5110	4379	2242	2422	5201	7565	8841
133.04	76211	80098	109074	69736	74308	66598	15909	22187	25025		3614	6472	5606	4615	2402	2689	5354	7438	9037
133.74	84245	89048	121379	76827	81880	73886	20335	28548	32014		3983	7406	6179	5225	2623	2701	5423	7566	9323
134.45	92134	97890	133520	85425	91622	81880	25510	37208	41437		4168	7957	6865	5783	2916	3074	5469	7751	9389
135.15	100157	106273	145404	93070	100276	89212	31419	47259	53277		4731	8416	7432	6613	3251	3298	5826	8313	9980
135.85	105625	112184	153880	99407	108017	95411	37441	57499	65531		5008	8833	7861	7345	3644	3770	6056	8490	10430
136.55	111350	118457	163221	105117	114176	101027	44078	68791	79473		5443	9382	8143	8472	4062	4199	6213	9046	10964
137.26	114589	122160	168825	108863	119340	105370	49567	79167	92760		5434	9592	8305	9492	4481	4626	6838	9772	11863
137.96	115391	122920	171929	111066	122720	107725	55614	89754	106930		5488	9882	8340	10644	5131	5229	7318	10702	12643
138.66	113775	122046	171515	111437	122999	108888	60484	99586	119714		5549	9869	8397	11947	5791	5790	7725	11252	13646
139.36	109826	117985	167567	108971	122761	108240	64711	108044	132090		5568	9764	8306	12938	6442	6511	8278	12086	14749
140.07	106021	112943	162359	104983	119174	105562	68325	115207	142104		5395	9494	8213	14313	7348	7152	8597	12903	15446
140.77	96894	103085	150014	98771	112174	99340	70376	120973	150522		4999	8718	7434	15180	7575	7482	8791	13555	16080
141.47	88788	94370	138378	90995	105487	93230	70983	126038	157113		4762	8088	6993	16122	9220	7955	9273	14455	17064
142.17	79800	84339	125074	83474	97201	85845	70860	129028	162408		4402	7407	6529	16874	8569	8421	9744	15044	17916
142.87	70442	73404	110193	73546	86065	76622	67736	126599	162282		3985	6603	5765	17355	8998	8667	10058	15418	18292
143.58	60958	62944	95323	64520	75477	67965	64086	123679	158881		3633	6058	5184	17809	9315	9075	10407	16034	18861
144.28	52166	53381	81495	55314	65757	58541	58825	115939	151466		3114	5304	4529	17789	9059	9259	10564	16244	19393
144.98	43970	44922	68590	47507	55378	49869	52839	106292	140494		2724	4523	3979	17627	9188	9301	10710	16681	19540
145.68	38195	37783	58019	40058	46762	42699	45986	95081	128219		2411	3939	3376	17050	9014	9072	10630	16812	19774
146.38	32370	31749	49123	34407	40049	36550	39303	82678	113913		2152	3463	3099	16694	8748	8857	10813	16928	19727
147.08	27813	26723	41473	29108	33922	30943	32725	69904	97744		1614	2800	2526	15356	8231	8157	10631	16535	19398
147.79	24450	23315	36125	25155	28728	26565	26662	57897	81733		1453	2573	2233	14265	7738	8050	10178	16262	18916
148.49	21944	20403	31363	21584	24830	23099	21662	47242	67644		1446	2395	2036	13412	7366	7620	10210	16261	18752
149.19	20073	18522	28532	19533	22477	20261	17355	37212	53848		1355	2226	2106	12270	6805	6967	9930	15586	18617
149.89	19195	17448	26480	17967	20173	18517	13717	29524	43714		1231	2093	1792	10853	6176	6277	9607	15052	17791
150.59	19634	17849	26052	17446	19541	17659	11409	23489	34776		1034	1944	1779	9507	5429	5579	9098	14444	16800
151.29	20555	18933	26761	17548	19323	16874	9574	19189	28780		1193	2173	1905	8581	4965	5100	8847	13770	15911
152	22917	21069	28745	18330	20291	17610	8037	15460	23529		1226	2244	1877	7418	4400	4653	8549	13496	15693
152.7	26161	24269	32450	20271	22068	18733	6791	12878	19177		1235	2305	1930	6358	3896	3937	7982	12778	14292
153.4	30294	28169	36824	22860	24273	20941	6411	10878	16543		1426	2662	2165	5522	3304	3570	7483	11917	13433
154.1	34809	33476	42260	26073	27435	23071	5909	10027	14568		1522	2869	2448	4818	2981	3215	7273	11261	12733
154.8	41347	39916	50128	30320	31775	26807	6129	9728	13470		1733	3251	2733	4343	2770	2982	6774	10433	12159
155.5	47861	47207	58806	35854	37156	31418	6473	10038	13192		1849	3501	3036	3895	2382	2512	6471	9724	11234
156.21	56858	56109	69854	41992	43745	36825	7855	11158	14171		2179	3896	3331	4291	2177	2426	6214	9138	10633
156.91	64951	64361	79531	48283	49998	41868	9081	12859	15870		2246	4438	3734	3480	2198	2241	5986	8944	10321
157.61	72968	73609	90811	55602	57374	48508	11385	15821	18764		2530	4893	4208	3345	2120	2250	5795	8424	9919
158.31	80840	81912	100930	62547	64490	54499	14038	19809	23079		2785	5218	4608	3334	2090	2102	5641	8133	9810
159.01	89547	91035	111825	69519	71991	61080	17706	25028	28623		3001	5850	5017	3574	2074	2280	5404	7905	9507
159.72	96607	98816	121630	76479	78948	67778	22231	31372	36456		3215	6210	5256	3626	2255	2208	5720	8031	9470
160.42	102860	106072	129193	81971	85877	73581	27475	38968	45426		3521	6485	5601	4190	2441	2526	5738	7987	9600
161.12	107574	110595	136108	87221	91241	78642	32577	47951	56001		3599	6756	5952	4474	2552	2623	5682	7989	9708
161.82	112146	114792	142523	91367	96952	83129	38806	57357	67908		3728	6904	5978	4862	2762	2698	5929	8249	10000
162.52	112160	114232	144515	93388	99433	85605	44727	66750	80002		4036	7414	6303	5506	3207	3193	6152	8842	10639
163.23	113484	115908	145834	94821	101811	88253	50080	76217	92131		3832	7115	6444	5922	3513	3576	6352	9152	10908
163.93	109104	111454	142414	93821	101602	88150	55163	85104	103905		3964	7289	6235	6586	3776	3705	6369	9694	11359
164.63	105914	108623	139393	91995	100312	88052	59969	93916	116418		3978	7134	6231	7333	4334	4228	6956	10094	12226
165.33	97917	100503	129892	87135	96253	84548	63476	101019	125441		3694	6459	5912	7853	4607	4559	6996	10770	12734

[truncated: 6 more sheets: Fig 5a human WT, Fig 5b human D197A, Fig 5c mouse WT, Fig 5d mouse D197A, Fig 5g, Fig 5i, j]
